# Supplementary material for: Genome-wide DNA methylation profiles in Tibetan and Yorkshire pigs under high-altitude hypoxia
Source: J Anim Sci Biotechnol. 2019 Feb 5;10:25. doi: 10.1186/s40104-019-0316-y (PMC6397503; doi:10.1186/s40104-019-0316-y)
Supplement: Supplementary file 1 — Primers for bisulfite sequencing PCR. (XLSX 11 kb) [file 40104_2019_316_MOESM1_ESM.xlsx]

## Sheet: Sheet1
Primers for bisulfite sequencing PCR
DMRs	Sequence (5’—3’)	Genomic position	Product size(bp)	CpG sites
BCKDHB	F: AAAATTAGATTTTGATATAATATGG	Chr1	313	3
	R: ATACCTATACACTCAACATTTACTC
EPHX2	F: GGATGAATYGAGTGTTTGGTATTG	Chr14	350	5
	R: ACCCACTAAACAAAACCAAAAATC
GOT2	F: TTAAATGTTTTTTATGGGAGTT	Chr6	396	2
	R: CTAAAAACAAAAACTATACCTACT
RXRG	F: AGGTTTTGAGAATTGAAAAGTTTTT	Chr2	401	6
	R: CATCACCTCCTCCAAAATATATATC
UBD	F: GTATTTTTGAATGAAGTTTGAAAG	Chr7	297	2
	R: ACTCTATTTAAAACAAATATTCTCTATAC
