# Supplementary material for: Genome-wide DNA methylation profiles in Tibetan and Yorkshire pigs under high-altitude hypoxia
Source: J Anim Sci Biotechnol. 2019 Feb 5;10:25. doi: 10.1186/s40104-019-0316-y (PMC6397503; doi:10.1186/s40104-019-0316-y)
Supplement: Supplementary file 2 — Primers for qPCR. (XLSX 11 kb) [file 40104_2019_316_MOESM2_ESM.xlsx]

## Sheet: Sheet1
Primers for qPCR
GeneBank NO.	Gene name	Sequence (5’ →3’)	Product size (bp)	TM(℃)
NM_001032376	HPRT	F: CAGTCAACGGGCGATATAAAAGT	95	60
		R: CAGTCAACGGGCGATATAAAAGT
NM_001123219	BCKDHB	F: GCTAGTTAGTCACGAGGCTC	192	58
		R: ATTTTGCGAAGGGCATCAT
NM_001001641	EPHX2	F: TCCCAAGATGTCCAAGCATA	146	54
		R: GGTTCCTGGCATCAGTCTCC
NM_213928	GOT2	F: GGTCACCAAGTAATTCCCCT	166	58
		R: TGAGAAACACATTCAATCGC
NM_001130213	RXRG	F: GAGGACATCAAACCCTTACC	203	54
		R: TCCCGACAGGTGTAGATGA
NM_001160088	UBD	F: AGACCACCATCCACCTCACC	180	58
		R: TCTGCTCCTTGGGGATTATA
Note: All primers were designed based on mRNA sequences. HPRT gene was used as internal controls of genes.
