# Supplementary material for: Genome-wide DNA methylation profiles in Tibetan and Yorkshire pigs under high-altitude hypoxia
Source: J Anim Sci Biotechnol. 2019 Feb 5;10:25. doi: 10.1186/s40104-019-0316-y (PMC6397503; doi:10.1186/s40104-019-0316-y)
Supplement: Supplementary file 3 — Summary of sequencing reads obtained by MeDIP-seq. (XLSX 11 kb) [file 40104_2019_316_MOESM3_ESM.xlsx]

## Sheet: Sheet1
Summary of sequencing reads obtained by MeDIP-seq
Sample name	Total reads	Good reads	Q20	Number after quality trimed	Number after adaptor trimed	Clean reads	Mapped unique reads	Mapped multi reads	Mapped reads	Mapping ratio
TH1	26006881	24644852	0.9847	24597623	24469600	24469600	13246141 (54.13%)	7372601 (30.13%)	20618742	0.8426
TH2	29812118	28228157	0.9851	28177499	28014959	28014959	14462341 (51.62%)	8700381 (31.06%)	23162722	0.8268
TH3	32661257	30721216	0.986	30670137	30501147	30501147	16940032 (55.54%)	8898630 (29.17%)	25838662	0.8471
TH4	33089805	31157847	0.9848	31101698	30929135	30929135	16838470 (54.44%)	9113756 (29.47%)	25952226	0.8391
YH1	30180095	27907869	0.9798	27846568	27687158	27687158	15306852 (55.29%)	8621830 (31.14%)	23928682	0.8643
YH2	35600375	32707145	0.9792	32633592	32450473	32450473	18322376 (56.46%)	9683289 (29.84%)	28005665	0.863
YH3	30310533	27867662	0.9797	27808986	27650087	27650087	15809494 (57.18%)	8310393 (30.06%)	24119887	0.8723
YH4	29816180	27405877	0.979	27342000	27185397	27185397	15156793 (55.75%)	8292666 (30.50%)	23449459	0.8626
TL1	25921899	24404009	0.9851	24361133	24222749	24222749	13228917 (54.61%)	7133640 (29.45%)	20362557	0.8406
TL2	31945670	30302622	0.9879	30260244	30089738	30089738	16511187 (54.87%)	9044799 (30.06%)	25555986	0.8493
TL3	25866798	23969713	0.9801	23918670	23786821	23786821	12798952 (53.81%)	7316835 (30.76%)	20115787	0.8457
TL4	27373732	25277650	0.9794	25219811	25078165	25078165	13497638 (53.82%)	7695048 (30.68%)	21192686	0.8451
YL1	30253873	28743185	0.9868	28697802	28538903	28538903	16211179 (56.80%)	8527757 (29.88%)	24738936	0.8668
YL2	34823749	32962563	0.9869	32910660	32719950	32719950	18480183 (56.48%)	9708192 (29.67%)	28188375	0.8615
YL3	30937880	29316341	0.9862	29262047	29114237	29114237	16498536 (56.67%)	8924586 (30.65%)	25423122	0.8732
YL4	32041328	30190922	0.9862	30140703	29967389	29967389	17094225 (57.04%)	8689567 (29.00%)	25783792	0.8604
