# Supplementary material for: Genome-wide DNA methylation profiles in Tibetan and Yorkshire pigs under high-altitude hypoxia
Source: J Anim Sci Biotechnol. 2019 Feb 5;10:25. doi: 10.1186/s40104-019-0316-y (PMC6397503; doi:10.1186/s40104-019-0316-y)
Supplement: Supplementary file 5 — DMRs and DMGs in the four groups of pigs. (XLSX 3191 kb) [file 40104_2019_316_MOESM5_ESM.xlsx]

## Sheet: TH vs YH
DMRs and DMGs of TH vs YH comparsions
Chr	Start	Stop	DMR	TH_rpkm	YH_rpkm	Foldchange(TH/YH)	P-value	Trend	Distribution	GeneID	refseqID	Symbol	Description
chr1	100578001	100578500	100578001-100578500	13.4759	35.9705	0.374637	3.07e-08	Down-methylated	intergenic
chr1	10298501	10299000	10298501-10299000	3.47086	1.51265	2.29455	0.000445322	Up-methylated	intergenic
chr1	103189001	103189500	103189001-103189500	2.15486	0.594588	3.62413	4.27e-05	Up-methylated	intergenic
chr1	103413001	103413500	103413001-103413500	4.01876	1.02961	3.90317	1.45e-07	Up-methylated	intergenic
chr1	105381001	105381500	105381001-105381500	2.3132	0.641014	3.60866	3.4e-05	Up-methylated	intergenic
chr1	105484001	105484500	105484001-105484500	0.499871	1.74074	0.28716	0.000241472	Down-methylated	intergenic
chr1	106962501	106963000	106962501-106963000	0.557052	1.78438	0.312182	0.000611716	Down-methylated	intron	100155304	NM_001256148	SMAD2	SMAD family member 2
chr1	107620501	107621000	107620501-107621000	1.67667	0.505394	3.31754	0.00016853	Up-methylated	intergenic
chr1	107661501	107662000	107661501-107662000	2.09009	0.743693	2.81041	0.000980784	Up-methylated	intergenic
chr1	10781501	10782000	10781501-10782000	3.05223	1.30623	2.33666	0.000623707	Up-methylated	intergenic
chr1	107818001	107818500	107818001-107818500	0.570487	1.95672	0.291552	0.000343087	Down-methylated	intergenic
chr1	1092501	1093000	1092501-1093000	1.89219	0.647168	2.92379	0.000456431	Up-methylated	intergenic
chr1	10936001	10936500	10936001-10936500	0.589217	1.90577	0.309175	0.000253683	Down-methylated	intergenic
chr1	109396001	109396500	109396001-109396500	1.91338	0.67689	2.82673	0.000789794	Up-methylated	intergenic
chr1	109474001	109474500	109474001-109474500	0.20499	1.35819	0.150929	2.66e-05	Down-methylated	intergenic
chr1	109677501	109678000	109677501-109678000	0.216638	2.33976	0.0925899	4.9e-09	Down-methylated	intergenic
chr1	109678001	109678500	109678001-109678500	0	2.47255	0	1.2e-14	Down-methylated	intergenic
chr1	109731001	109731500	109731001-109731500	0.276957	1.40627	0.196944	0.000121893	Down-methylated	intergenic
chr1	109817501	109818000	109817501-109818000	0.326745	1.36326	0.23968	0.000397294	Down-methylated	intergenic
chr1	109818501	109819000	109818501-109819000	0.0737541	1.62025	0.0455202	2.3e-08	Down-methylated	intergenic
chr1	110659501	110660000	110659501-110660000	2.53997	1.03359	2.45743	0.000625253	Up-methylated	intergenic
chr1	11153001	11153500	11153001-11153500	3.18593	1.39831	2.27841	0.000585943	Up-methylated	intergenic
chr1	11226501	11227000	11226501-11227000	1.88981	0.524396	3.60379	0.00017654	Up-methylated	intergenic
chr1	11227001	11227500	11227001-11227500	3.13558	1.27681	2.45578	0.000286193	Up-methylated	intergenic
chr1	112375001	112375500	112375001-112375500	3.30731	1.41	2.34561	0.000686022	Up-methylated	intergenic
chr1	11269001	11269500	11269001-11269500	2.12293	0.704843	3.01192	0.000343989	Up-methylated	intergenic
chr1	11456501	11457000	11456501-11457000	3.35251	1.17013	2.86508	2.74e-05	Up-methylated	intergenic
chr1	115318001	115318500	115318001-115318500	0.304061	2.55323	0.119089	6.15e-09	Down-methylated	intergenic
chr1	11535001	11535500	11535001-11535500	3.20098	0.806698	3.96801	1.02e-06	Up-methylated	intergenic
chr1	115446501	115447000	115446501-115447000	2.103	0.667364	3.15121	0.000789794	Up-methylated	intergenic
chr1	11561501	11562000	11561501-11562000	0.399217	1.73612	0.229947	0.00012189	Down-methylated	intergenic
chr1	115874001	115874500	115874001-115874500	0.476041	1.64095	0.2901	0.000614161	Down-methylated	intergenic
chr1	115992501	115993000	115992501-115993000	0	1.65371	0	2.44e-10	Down-methylated	intergenic
chr1	116998001	116998500	116998001-116998500	0.69909	2.06597	0.338383	0.000755375	Down-methylated	intergenic
chr1	117847501	117848000	117847501-117848000	0.445663	1.98121	0.224945	3.65e-05	Down-methylated	intergenic
chr1	118050501	118051000	118050501-118051000	5.25584	2.53004	2.07737	0.000364578	Up-methylated	intergenic
chr1	118326501	118327000	118326501-118327000	2.48275	0.686484	3.61662	1.54e-05	Up-methylated	intergenic
chr1	118426001	118426500	118426001-118426500	0	1.65162	0	2.44e-10	Down-methylated	intergenic
chr1	118582001	118582500	118582001-118582500	0.879774	2.28533	0.384966	0.000699385	Down-methylated	intergenic
chr1	118741501	118742000	118741501-118742000	2.0782	0.738182	2.8153	0.00059085	Up-methylated	intergenic
chr1	119826001	119826500	119826001-119826500	2.61891	0.922242	2.83973	0.000259469	Up-methylated	intergenic
chr1	119872001	119872500	119872001-119872500	0.748375	2.12626	0.351968	0.000951133	Down-methylated	intergenic
chr1	119973501	119974000	119973501-119974000	0.293899	1.3869	0.21191	0.000121893	Down-methylated	intergenic
chr1	120416501	120417000	120416501-120417000	0.412817	1.56779	0.263311	0.000310054	Down-methylated	intergenic
chr1	120539501	120540000	120539501-120540000	0.528898	1.68994	0.312969	0.00082905	Down-methylated	intergenic
chr1	120553501	120554000	120553501-120554000	0.430945	1.57878	0.272961	0.000610143	Down-methylated	intergenic
chr1	120624501	120625000	120624501-120625000	0.519719	2.02545	0.256594	3.97e-05	Down-methylated	intergenic
chr1	120705501	120706000	120705501-120706000	0.744731	2.22505	0.334703	0.000718275	Down-methylated	intergenic
chr1	120816001	120816500	120816001-120816500	1.90315	0.511189	3.72299	9.41e-05	Up-methylated	intergenic
chr1	121520001	121520500	121520001-121520500	0.326308	1.66492	0.19599	5.23e-05	Down-methylated	intergenic
chr1	122454001	122454500	122454001-122454500	0.435501	1.51256	0.287922	0.000839102	Down-methylated	intergenic
chr1	122521501	122522000	122521501-122522000	3.32642	1.51131	2.20101	0.000923874	Up-methylated	intergenic
chr1	122704501	122705000	122704501-122705000	2.89018	1.20545	2.39759	0.000451945	Up-methylated	intergenic
chr1	123591001	123591500	123591001-123591500	0.213802	1.40701	0.151954	1.77e-05	Down-methylated	intergenic
chr1	124622501	124623000	124622501-124623000	0.831375	2.61784	0.31758	0.000124873	Down-methylated	intergenic
chr1	124631501	124632000	124631501-124632000	0.347874	1.52452	0.228186	0.000209475	Down-methylated	intergenic
chr1	125436501	125437000	125436501-125437000	0.711885	2.33497	0.30488	0.000118027	Down-methylated	intron	100233189	NM_001143714	LIPC	lipase, hepatic
chr1	125744501	125745000	125744501-125745000	3.33847	1.44061	2.31739	0.000686022	Up-methylated	intergenic
chr1	126547501	126548000	126547501-126548000	4.33309	1.80754	2.39722	0.000113502	Up-methylated	intergenic
chr1	126579001	126579500	126579001-126579500	3.26738	1.41822	2.30386	0.000686022	Up-methylated	intergenic
chr1	126993001	126993500	126993001-126993500	0.30413	1.43688	0.211659	0.000194425	Down-methylated	intergenic
chr1	127896001	127896500	127896001-127896500	2.03848	0.640121	3.18452	0.000108535	Up-methylated	intergenic
chr1	127896501	127897000	127896501-127897000	1.87419	0.211239	8.87238	3.76e-08	Up-methylated	intergenic
chr1	128253501	128254000	128253501-128254000	0.103695	1.86588	0.0555743	1.61e-09	Down-methylated	intergenic
chr1	130552001	130552500	130552001-130552500	0.641842	2.14663	0.299	0.000148652	Down-methylated	intergenic
chr1	132878501	132879000	132878501-132879000	0.567854	2.22929	0.254724	4.55e-05	Down-methylated	intergenic
chr1	133233501	133234000	133233501-133234000	2.20039	0.433142	5.08008	8.01e-07	Up-methylated	intergenic
chr1	13679501	13680000	13679501-13680000	1.76753	0.539802	3.2744	0.000329976	Up-methylated	intergenic
chr1	13752501	13753000	13752501-13753000	1.25134	3.7658	0.332291	1.28e-05	Down-methylated	intergenic
chr1	137677001	137677500	137677001-137677500	3.19788	0.991422	3.22555	9.32e-06	Up-methylated	intergenic
chr1	137737001	137737500	137737001-137737500	1.78215	0.238845	7.46152	8.57e-08	Up-methylated	intergenic
chr1	13830001	13830500	13830001-13830500	2.89601	1.08557	2.66774	0.000249558	Up-methylated	intergenic
chr1	13832001	13832500	13832001-13832500	3.54448	1.18788	2.98387	1.47e-05	Up-methylated	intergenic
chr1	13832501	13833000	13832501-13833000	4.43438	1.84313	2.4059	0.000112448	Up-methylated	intergenic
chr1	13833001	13833500	13833001-13833500	4.39445	1.63173	2.69313	2.34e-05	Up-methylated	intergenic
chr1	13841501	13842000	13841501-13842000	0.0797289	2.17044	0.0367341	3.4e-11	Down-methylated	intergenic
chr1	138652001	138652500	138652001-138652500	0.272769	1.62656	0.167698	1.29e-05	Down-methylated	intergenic
chr1	14014001	14014500	14014001-14014500	0.805487	2.29204	0.351428	0.000699385	Down-methylated	intergenic
chr1	14080001	14080500	14080001-14080500	3.71426	1.08106	3.43577	1.31e-06	Up-methylated	intergenic
chr1	143159001	143159500	143159001-143159500	0.535008	1.74233	0.307065	0.000454819	Down-methylated	intergenic
chr1	144622001	144622500	144622001-144622500	0.360192	1.50344	0.239579	0.000135829	Down-methylated	intergenic
chr1	144626001	144626500	144626001-144626500	0.496802	1.84966	0.26859	0.00018326	Down-methylated	intergenic
chr1	148837001	148837500	148837001-148837500	0.470066	1.61561	0.290953	0.000836286	Down-methylated	intergenic
chr1	149613501	149614000	149613501-149614000	2.41275	0.973308	2.47892	0.000836104	Up-methylated	intergenic
chr1	149870001	149870500	149870001-149870500	0.388414	1.43125	0.271381	0.000836314	Down-methylated	intergenic
chr1	150603501	150604000	150603501-150604000	3.77141	1.64385	2.29426	0.000336739	Up-methylated	intergenic
chr1	153532001	153532500	153532001-153532500	0.944184	3.21873	0.293341	1.57e-05	Down-methylated	intron	397350	NM_214172	IGF1R	insulin-like growth factor 1 receptor
chr1	15376501	15377000	15376501-15377000	1.81995	0.266912	6.81851	3.13e-07	Up-methylated	intergenic
chr1	15432001	15432500	15432001-15432500	2.04678	0.603813	3.38975	0.000188804	Up-methylated	intergenic
chr1	155632501	155633000	155632501-155633000	0.41238	1.90371	0.216619	3.32e-05	Down-methylated	intergenic
chr1	15725501	15726000	15725501-15726000	2.37305	0.778648	3.04766	6.9e-05	Up-methylated	intergenic
chr1	158078001	158078500	158078001-158078500	0.681206	3.55638	0.191545	4.28e-08	Down-methylated	intergenic
chr1	15825001	15825500	15825001-15825500	0.287624	1.39305	0.206472	0.000121893	Down-methylated	intergenic
chr1	15933501	15934000	15933501-15934000	0.358473	1.38497	0.258831	0.000587539	Down-methylated	intergenic
chr1	15999001	15999500	15999001-15999500	0.397225	1.54519	0.257072	0.000432142	Down-methylated	intergenic
chr1	16029501	16030000	16029501-16030000	2.97953	1.22356	2.43512	0.000440752	Up-methylated	intergenic
chr1	16190501	16191000	16190501-16191000	0.786376	2.17983	0.360751	0.000570446	Down-methylated	intergenic
chr1	161974501	161975000	161974501-161975000	0.567719	1.99055	0.285207	0.000257632	Down-methylated	intergenic
chr1	162449501	162450000	162449501-162450000	2.44921	0.786342	3.11469	5.47e-05	Up-methylated	intergenic
chr1	162590001	162590500	162590001-162590500	2.68002	0.800311	3.34873	1.46e-05	Up-methylated	intergenic
chr1	163537501	163538000	163537501-163538000	1.67113	0.256311	6.51991	1.04e-06	Up-methylated	intergenic
chr1	163558501	163559000	163558501-163559000	5.707	2.81055	2.03057	0.000562672	Up-methylated	intergenic
chr1	16358001	16358500	16358001-16358500	0.923422	3.09847	0.298025	1.9e-05	Down-methylated	intergenic
chr1	163676501	163677000	163676501-163677000	1.80675	0.634969	2.84542	0.00060655	Up-methylated	intergenic
chr1	163677501	163678000	163677501-163678000	2.88153	0.85752	3.36031	7.14e-06	Up-methylated	intergenic
chr1	163798501	163799000	163798501-163799000	2.42932	0.755648	3.21488	5.27e-05	Up-methylated	intergenic
chr1	165297501	165298000	165297501-165298000	0.408193	1.61615	0.252571	0.000159126	Down-methylated	intergenic
chr1	167501	168000	167501-168000	1.90217	0.654618	2.90577	0.00060655	Up-methylated	intergenic
chr1	168757001	168757500	168757001-168757500	2.16732	0.689738	3.14223	0.000148652	Up-methylated	intergenic
chr1	16917001	16917500	16917001-16917500	1.88081	0.450266	4.17711	2.12e-05	Up-methylated	intergenic
chr1	17086001	17086500	17086001-17086500	0.568019	1.7756	0.319903	0.000818375	Down-methylated	intergenic
chr1	17132501	17133000	17132501-17133000	0.241274	1.54716	0.155947	3.49e-06	Down-methylated	intergenic
chr1	17197001	17197500	17197001-17197500	2.28184	0.789858	2.88892	0.00044106	Up-methylated	intron	100157036	NM_001243637	C1H6orf211	uncharacterized protein C6orf211 homolog
chr1	17225501	17226000	17225501-17226000	2.77342	1.10822	2.50259	0.000475075	Up-methylated	intergenic
chr1	17255501	17256000	17255501-17256000	0.644543	2.43664	0.264521	1.54e-05	Down-methylated	intergenic
chr1	175351501	175352000	175351501-175352000	1.64716	0.479869	3.43252	0.000232826	Up-methylated	intron	100154994	NM_001244161	SERPINB10	serpin peptidase inhibitor, clade B (ovalbumin), member 10
chr1	17588501	17589000	17588501-17589000	0.234931	2.3477	0.100069	3.38e-09	Down-methylated	intergenic
chr1	17589501	17590000	17589501-17590000	0.682488	2.65686	0.256877	1.9e-05	Down-methylated	intergenic
chr1	17592501	17593000	17592501-17593000	0.563095	2.1506	0.261831	3.16e-05	Down-methylated	intergenic
chr1	176745001	176745500	176745001-176745500	0.685218	2.13396	0.321101	0.000446521	Down-methylated	intergenic
chr1	177084501	177085000	177084501-177085000	2.46094	0.932661	2.63863	0.000680516	Up-methylated	intergenic
chr1	17719001	17719500	17719001-17719500	0.38072	1.90848	0.199489	1.51e-05	Down-methylated	intergenic
chr1	178929001	178929500	178929001-178929500	2.04249	0.590062	3.46149	0.00010433	Up-methylated	intergenic
chr1	179843001	179843500	179843001-179843500	0.766801	2.28002	0.336313	0.000434873	Down-methylated	intergenic
chr1	17989001	17989500	17989001-17989500	0.383858	1.43724	0.26708	0.000836314	Down-methylated	intergenic
chr1	18050001	18050500	18050001-18050500	1.45016	3.79391	0.382234	0.000174221	Down-methylated	intergenic
chr1	182169001	182169500	182169001-182169500	1.9365	0.644563	3.00437	0.000343087	Up-methylated	intron	100233191	NM_001143716	MAP2K1	mitogen-activated protein kinase kinase 1
chr1	182747501	182748000	182747501-182748000	2.1097	0.570662	3.69693	2.92e-05	Up-methylated	intergenic
chr1	184351501	184352000	184351501-184352000	2.74068	1.18554	2.31176	0.000845191	Up-methylated	intergenic
chr1	184954501	184955000	184954501-184955000	2.18254	0.576935	3.78299	2.14e-05	Up-methylated	intergenic
chr1	187959501	187960000	187959501-187960000	2.74888	0.759726	3.61825	6.03e-06	Up-methylated	intergenic
chr1	188058501	188059000	188058501-188059000	2.73716	1.03286	2.65008	0.000317034	Up-methylated	intergenic
chr1	188630001	188630500	188630001-188630500	2.06035	0.541884	3.80219	2.66e-05	Up-methylated	intergenic
chr1	189074001	189074500	189074001-189074500	1.85684	0.597836	3.10594	0.000340543	Up-methylated	intergenic
chr1	18994001	18994500	18994001-18994500	2.25494	0.691353	3.26164	8.46e-05	Up-methylated	intergenic
chr1	1949001	1949500	1949001-1949500	7.43298	3.46163	2.14725	0.000107095	Up-methylated	intergenic
chr1	197324501	197325000	197324501-197325000	3.14181	1.33383	2.35547	0.000891003	Up-methylated	intergenic
chr1	197508001	197508500	197508001-197508500	2.13627	0.769321	2.77683	0.000342774	Up-methylated	intergenic
chr1	200665001	200665500	200665001-200665500	2.85466	1.00473	2.84122	0.0001	Up-methylated	intergenic
chr1	200831501	200832000	200831501-200832000	0.379534	1.61216	0.23542	0.000104829	Down-methylated	intergenic
chr1	20264001	20264500	20264001-20264500	1.68139	0.463291	3.62923	0.000159126	Up-methylated	intergenic
chr1	208508501	208509000	208508501-208509000	2.54314	0.875168	2.90589	0.000203683	Up-methylated	intergenic
chr1	210019001	210019500	210019001-210019500	1.58833	0.488634	3.25055	0.00032135	Up-methylated	intergenic
chr1	21239001	21239500	21239001-21239500	3.51001	1.38826	2.52836	0.000183448	Up-methylated	intergenic
chr1	212744501	212745000	212744501-212745000	0.634079	1.90516	0.332822	0.000789794	Down-methylated	CDS	414415	NM_001244528	MRPS11	mitochondrial ribosomal protein S11
chr1	2154001	2154500	2154001-2154500	3.75109	1.7314	2.1665	0.000744518	Up-methylated	intergenic
chr1	215807001	215807500	215807001-215807500	0.642824	1.93605	0.332028	0.000789794	Down-methylated	intergenic
chr1	218552501	218553000	218552501-218553000	1.92357	0.474961	4.04996	3.32e-05	Up-methylated	intergenic
chr1	218925001	218925500	218925001-218925500	0.478742	1.69091	0.283126	0.000450442	Down-methylated	intergenic
chr1	21934001	21934500	21934001-21934500	0.647448	2.71738	0.238262	4.15e-06	Down-methylated	intergenic
chr1	222036001	222036500	222036001-222036500	0.539429	1.70242	0.316859	0.000614452	Down-methylated	intergenic
chr1	227451501	227452000	227451501-227452000	2.62918	0.924682	2.84334	0.000124873	Up-methylated	intergenic
chr1	229036501	229037000	229036501-229037000	0.47135	1.60594	0.293504	0.000443062	Down-methylated	intergenic
chr1	229756001	229756500	229756001-229756500	1.88402	0.37529	5.02016	3.69e-06	Up-methylated	intergenic
chr1	230545001	230545500	230545001-230545500	0.813481	2.42794	0.33505	0.000120284	Down-methylated	intergenic
chr1	232335001	232335500	232335001-232335500	2.1604	0.503858	4.28771	4.66e-06	Up-methylated	intergenic
chr1	234492001	234492500	234492001-234492500	0.159458	1.57959	0.100949	1.05e-06	Down-methylated	intergenic
chr1	236588001	236588500	236588001-236588500	0.786513	2.21853	0.354519	0.000718275	Down-methylated	intergenic
chr1	23947501	23948000	23947501-23948000	0.631311	1.97305	0.319967	0.000454455	Down-methylated	intergenic
chr1	23952001	23952500	23952001-23952500	0.153483	1.37766	0.111409	8.64e-06	Down-methylated	intergenic
chr1	239793001	239793500	239793001-239793500	0.99063	2.75552	0.359507	0.000252416	Down-methylated	intergenic
chr1	24100001	24100500	24100001-24100500	0.953432	2.63599	0.361698	0.000498997	Down-methylated	intergenic
chr1	243124001	243124500	243124001-243124500	3.04841	0.75728	4.02548	1.18e-06	Up-methylated	intergenic
chr1	243242501	243243000	243242501-243243000	0.531735	1.67176	0.318068	0.00082905	Down-methylated	intron	397003	NM_001164649	SLC1A1	solute carrier family 1 (neuronal/epithelial high affinity glutamate transporter, system Xag), member 1
chr1	24473501	24474000	24473501-24474000	5.3198	2.49367	2.13332	0.000285335	Up-methylated	intergenic
chr1	247229001	247229500	247229001-247229500	2.67211	0.525931	5.08073	3.14e-07	Up-methylated	intergenic
chr1	247348001	247348500	247348001-247348500	0.469999	1.78955	0.262635	0.00017654	Down-methylated	intergenic
chr1	247594001	247594500	247594001-247594500	0.501494	1.99262	0.251676	7.33e-05	Down-methylated	intergenic
chr1	254866001	254866500	254866001-254866500	2.84322	1.19206	2.38513	0.000845191	Up-methylated	intergenic
chr1	255024501	255025000	255024501-255025000	3.03113	1.09636	2.76471	0.000101412	Up-methylated	intergenic
chr1	256190001	256190500	256190001-256190500	1.84955	0.514459	3.59513	0.00017654	Up-methylated	intergenic
chr1	256472001	256472500	256472001-256472500	0.243811	1.4852	0.16416	2.24e-05	Down-methylated	intergenic
chr1	257080501	257081000	257080501-257081000	0.339063	1.78737	0.1897	7.59e-06	Down-methylated	intergenic
chr1	257376501	257377000	257376501-257377000	3.22769	1.42493	2.26516	0.000827664	Up-methylated	intron	654405	NM_001038623	GNAQ	guanine nucleotide binding protein (G protein), q polypeptide
chr1	257554001	257554500	257554001-257554500	2.21798	0.494611	4.48429	6.47e-06	Up-methylated	intron	654405	NM_001038623	GNAQ	guanine nucleotide binding protein (G protein), q polypeptide
chr1	258091001	258091500	258091001-258091500	2.24394	0.840941	2.66836	0.000921637	Up-methylated	intergenic
chr1	259007001	259007500	259007001-259007500	0.851387	2.7811	0.306133	2.73e-05	Down-methylated	intergenic
chr1	262844501	262845000	262844501-262845000	0.32077	1.38689	0.231288	0.000397294	Down-methylated	intergenic
chr1	263090501	263091000	263090501-263091000	0.432227	1.57262	0.274846	0.000610143	Down-methylated	intergenic
chr1	264861501	264862000	264861501-264862000	0.403569	1.58574	0.254498	0.000310054	Down-methylated	intergenic
chr1	265362001	265362500	265362001-265362500	1.88523	0.573847	3.28525	0.00018326	Up-methylated	intergenic
chr1	265540501	265541000	265540501-265541000	5.00439	2.39414	2.09027	0.000589421	Up-methylated	intergenic
chr1	267400001	267400500	267400001-267400500	0.40185	1.51067	0.266007	0.000432142	Down-methylated	intergenic
chr1	267408001	267408500	267408001-267408500	0.816152	2.65517	0.307382	9.77e-05	Down-methylated	intergenic
chr1	267634501	267635000	267634501-267635000	0.561744	2.14063	0.26242	8.12e-05	Down-methylated	intergenic
chr1	268065001	268065500	268065001-268065500	1.96226	0.677783	2.89511	0.000599455	Up-methylated	intron	100155883	NM_001185139	NANS	N-acetylneuraminic acid synthase
chr1	268084001	268084500	268084001-268084500	0.615651	2.16446	0.284437	0.000112193	Down-methylated	TTR	100155883	NM_001185139	NANS	N-acetylneuraminic acid synthase
chr1	268401501	268402000	268401501-268402000	0.182073	1.64592	0.110621	1.04e-06	Down-methylated	intergenic
chr1	269174501	269175000	269174501-269175000	0.463654	2.27926	0.203423	2.88e-06	Down-methylated	intergenic
chr1	270759001	270759500	270759001-270759500	0.331369	1.59069	0.208317	0.000104829	Down-methylated	intergenic
chr1	275527501	275528000	275527501-275528000	2.08658	0.664395	3.14057	0.000144892	Up-methylated	intergenic
chr1	275822001	275822500	275822001-275822500	2.06774	0.766249	2.69852	0.000980784	Up-methylated	intergenic
chr1	278280501	278281000	278280501-278281000	2.05535	0.734099	2.79983	0.000451062	Up-methylated	intergenic
chr1	278371001	278371500	278371001-278371500	0.256129	1.62794	0.157333	4.73e-06	Down-methylated	intergenic
chr1	279092501	279093000	279092501-279093000	0.362661	1.93414	0.187505	4.56e-06	Down-methylated	intergenic
chr1	279178001	279178500	279178001-279178500	3.34815	1.19159	2.80981	6.67e-05	Up-methylated	intergenic
chr1	279265501	279266000	279265501-279266000	0.698654	2.18347	0.319975	0.000342774	Down-methylated	intergenic
chr1	279812501	279813000	279812501-279813000	2.1689	0.367413	5.90316	6.11e-07	Up-methylated	intergenic
chr1	280022501	280023000	280022501-280023000	2.54865	1.01814	2.50325	0.000625253	Up-methylated	intergenic
chr1	280109501	280110000	280109501-280110000	0.489709	1.60873	0.304408	0.000836286	Down-methylated	intergenic
chr1	280421501	280422000	280421501-280422000	0.134073	2.2328	0.0600469	1.35e-10	Down-methylated	intergenic
chr1	280426501	280427000	280426501-280427000	0.180656	1.58823	0.113746	6.87e-07	Down-methylated	intergenic
chr1	280439501	280440000	280439501-280440000	0.423048	1.76183	0.240118	0.00012189	Down-methylated	intergenic
chr1	280515001	280515500	280515001-280515500	0.442826	1.93014	0.229427	2.39e-05	Down-methylated	intergenic
chr1	280538501	280539000	280538501-280539000	5.35258	2.27607	2.35167	5.67e-05	Up-methylated	intergenic
chr1	280649501	280650000	280649501-280650000	0.432296	1.55876	0.277333	0.000610143	Down-methylated	intergenic
chr1	282886501	282887000	282886501-282887000	2.06737	0.613044	3.3723	7.75e-05	Up-methylated	intergenic
chr1	284397001	284397500	284397001-284397500	0.484785	1.61931	0.299378	0.000836286	Down-methylated	intergenic
chr1	284437001	284437500	284437001-284437500	1.7784	0.603301	2.94778	0.000818375	Up-methylated	intergenic
chr1	284468001	284468500	284468001-284468500	8.32535	4.10784	2.0267	0.00053787	Up-methylated	intergenic
chr1	284472501	284473000	284472501-284473000	5.25913	1.77797	2.95793	2.2e-06	Up-methylated	intergenic
chr1	284540001	284540500	284540001-284540500	0.350779	1.40689	0.249329	0.000587539	Down-methylated	intergenic
chr1	28470001	28470500	28470001-28470500	2.11513	0.687923	3.07466	0.000260379	Up-methylated	intergenic
chr1	285052001	285052500	285052001-285052500	0.65581	2.38649	0.274802	1.42e-05	Down-methylated	intergenic
chr1	285620501	285621000	285620501-285621000	1.0045	3.1932	0.314576	3.25e-05	Down-methylated	intergenic
chr1	285696501	285697000	285696501-285697000	5.14954	2.36835	2.17431	0.000264713	Up-methylated	intergenic
chr1	286227001	286227500	286227001-286227500	0.304061	1.3359	0.227608	0.000256747	Down-methylated	intergenic
chr1	286327501	286328000	286327501-286328000	0.0903279	2.97746	0.0303373	1.12e-14	Down-methylated	intergenic
chr1	286331001	286331500	286331001-286331500	0.0903279	1.3111	0.0688949	8.88e-07	Down-methylated	intergenic
chr1	286519001	286519500	286519001-286519500	1.99392	0.689572	2.89153	0.000599455	Up-methylated	intergenic
chr1	287000501	287001000	287000501-287001000	2.25146	0.796762	2.82577	0.00044106	Up-methylated	intergenic
chr1	287161501	287162000	287161501-287162000	0.804301	2.24188	0.358762	0.000340689	Down-methylated	intergenic
chr1	28716501	28717000	28716501-28717000	2.69477	1.04608	2.57605	0.0003979	Up-methylated	intergenic
chr1	287325501	287326000	287325501-287326000	0.150646	1.4511	0.103816	1e-06	Down-methylated	intergenic
chr1	289234501	289235000	289234501-289235000	2.36836	0.883044	2.68204	0.000428123	Up-methylated	intergenic
chr1	289238501	289239000	289238501-289239000	0.403637	1.77786	0.227035	4.16e-05	Down-methylated	intergenic
chr1	291817501	291818000	291817501-291818000	2.64407	0.815945	3.24049	3.23e-05	Up-methylated	intergenic
chr1	2922501	2923000	2922501-2923000	3.99507	1.86593	2.14106	0.000927304	Up-methylated	intergenic
chr1	292337001	292337500	292337001-292337500	0.552864	1.82792	0.302455	0.000456674	Down-methylated	intergenic
chr1	292556001	292556500	292556001-292556500	3.29189	1.38211	2.38178	0.000328721	Up-methylated	intergenic
chr1	292602501	292603000	292602501-292603000	2.12583	0.565145	3.76157	2.14e-05	Up-methylated	intergenic
chr1	292671501	292672000	292671501-292672000	0.567786	1.82115	0.311773	0.000805069	Down-methylated	intergenic
chr1	292711001	292711500	292711001-292711500	2.5744	0.80138	3.21246	2.48e-05	Up-methylated	intergenic
chr1	292715001	292715500	292715001-292715500	0.378252	1.4032	0.269564	0.000587539	Down-methylated	intergenic
chr1	292773001	292773500	292773001-292773500	0.385578	1.806	0.213498	1.84e-05	Down-methylated	intergenic
chr1	292814001	292814500	292814001-292814500	0.298155	1.58445	0.188175	4.61e-05	Down-methylated	intergenic
chr1	293459501	293460000	293459501-293460000	2.73059	0.567869	4.80848	1.55e-07	Up-methylated	intergenic
chr1	293725501	293726000	293725501-293726000	0.278376	1.44494	0.192656	8.39e-05	Down-methylated	intron	396832	NM_213840	LEP	leptin
chr1	293800501	293801000	293800501-293801000	1.08572	3.04932	0.356052	0.000240076	Down-methylated	intron	396832	NM_213840	LEP	leptin
chr1	293941001	293941500	293941001-293941500	3.87429	1.74418	2.22127	0.000630077	Up-methylated	intron	396832	NM_213840	LEP	leptin
chr1	293947001	293947500	293947001-293947500	3.15721	1.36035	2.32087	0.000604428	Up-methylated	intron	396832	NM_213840	LEP	leptin
chr1	294316501	294317000	294316501-294317000	1.13149	3.52574	0.320924	4.47e-05	Down-methylated	intergenic
chr1	294323001	294323500	294323001-294323500	0.537273	2.03791	0.263639	0.00010433	Down-methylated	intergenic
chr1	294329001	294329500	294329001-294329500	0.237836	1.32586	0.179382	0.000106528	Down-methylated	intergenic
chr1	294346501	294347000	294346501-294347000	3.66089	1.51998	2.40851	0.000370483	Up-methylated	intergenic
chr1	294466501	294467000	294466501-294467000	2.58581	0.700947	3.68902	6.56e-06	Up-methylated	intergenic
chr1	294493501	294494000	294493501-294494000	0.723125	2.13484	0.338726	0.000737012	Down-methylated	intergenic
chr1	296096501	296097000	296096501-296097000	0.388851	1.52128	0.255607	0.000209475	Down-methylated	intergenic
chr1	297202501	297203000	297202501-297203000	0.0391891	1.46561	0.0267391	2.39e-08	Down-methylated	intergenic
chr1	297814001	297814500	297814001-297814500	3.29931	1.22084	2.7025	8.31e-05	Up-methylated	intergenic
chr1	298146501	298147000	298146501-298147000	2.12897	0.202174	10.5304	6.96e-10	Up-methylated	intergenic
chr1	298193001	298193500	298193001-298193500	3.08227	1.31619	2.34182	0.000925251	Up-methylated	intergenic
chr1	298600001	298600500	298600001-298600500	2.05178	0.518702	3.9556	1.41e-05	Up-methylated	intergenic
chr1	298956001	298956500	298956001-298956500	0.513675	2.26341	0.226948	8.5e-06	Down-methylated	intron	100037992	NM_001097476	PSMB7	proteasome (prosome, macropain) subunit, beta type, 7
chr1	298997001	298997500	298997001-298997500	0.412012	1.63154	0.252529	0.00032135	Down-methylated	intron	100037992	NM_001097476	PSMB7	proteasome (prosome, macropain) subunit, beta type, 7
chr1	299025501	299026000	299025501-299026000	0.0995077	1.6101	0.0618023	3.61e-08	Down-methylated	intergenic
chr1	299397001	299397500	299397001-299397500	0.446577	1.78194	0.250613	0.00017654	Down-methylated	promoter	100038028	NM_001097499	NR6A1	nuclear receptor subfamily 6, group A, member 1
chr1	299414501	299415000	299414501-299415000	0.513444	1.79529	0.285994	0.000336268	Down-methylated	intron	100154062	NM_001258360	OLFML2A	olfactomedin-like 2A
chr1	299553001	299553500	299553001-299553500	0.426252	1.96797	0.216595	1.72e-05	Down-methylated	intergenic
chr1	299717501	299718000	299717501-299718000	0.144672	1.49663	0.0966647	6.44e-07	Down-methylated	intron	100153256	NM_001244404	PPP6C	protein phosphatase 6, catalytic subunit
chr1	299890001	299890500	299890001-299890500	2.07969	4.95233	0.419941	0.000248762	Down-methylated	intergenic
chr1	299981501	299982000	299981501-299982000	0.993905	2.76519	0.359435	0.000252416	Down-methylated	intergenic
chr1	300014001	300014500	300014001-300014500	0.792257	2.35196	0.33685	0.000547463	Down-methylated	intergenic
chr1	300041001	300041500	300041001-300041500	1.06496	2.83316	0.375889	0.000573527	Down-methylated	intergenic
chr1	300100001	300100500	300100001-300100500	0.590703	2.25075	0.262447	3.4e-05	Down-methylated	intergenic
chr1	300170501	300171000	300170501-300171000	0.710972	2.21617	0.32081	0.000262889	Down-methylated	intergenic
chr1	300372501	300373000	300372501-300373000	2.03915	0.473892	4.30299	7.7e-06	Up-methylated	intergenic
chr1	300438001	300438500	300438001-300438500	0.739562	2.33143	0.317213	0.000202741	Down-methylated	intergenic
chr1	300841001	300841500	300841001-300841500	0.979185	2.56515	0.381726	0.000782747	Down-methylated	intergenic
chr1	300846001	300846500	300846001-300846500	0.513744	1.75088	0.29342	0.000454819	Down-methylated	intergenic
chr1	300898501	300899000	300898501-300899000	0.355268	2.26123	0.157113	2.01e-07	Down-methylated	intergenic
chr1	301374001	301374500	301374001-301374500	2.93439	0.975389	3.00843	3.77e-05	Up-methylated	intergenic
chr1	301441001	301441500	301441001-301441500	2.19618	0.502141	4.37363	2.42e-06	Up-methylated	intergenic
chr1	301499501	301500000	301499501-301500000	1.73978	0.404546	4.30057	2.61e-05	Up-methylated	intergenic
chr1	301506501	301507000	301506501-301507000	2.43958	0.882334	2.76492	0.000334493	Up-methylated	intergenic
chr1	301545001	301545500	301545001-301545500	0.687618	2.53911	0.27081	5.47e-05	Down-methylated	intergenic
chr1	301559001	301559500	301559001-301559500	2.92791	1.23541	2.36998	0.000664752	Up-methylated	intron	100126164	NM_001109946	ANGPTL2	angiopoietin-like 2
chr1	301610001	301610500	301610001-301610500	6.26189	3.15395	1.98541	0.000878552	Up-methylated	intergenic
chr1	301611001	301611500	301611001-301611500	0.408193	1.51139	0.270077	0.000432142	Down-methylated	intergenic
chr1	301686501	301687000	301686501-301687000	0.238204	1.36443	0.174581	7.22e-05	Down-methylated	intergenic
chr1	30174501	30175000	30174501-30175000	2.93041	0.714915	4.09896	1.03e-06	Up-methylated	intergenic
chr1	301800001	301800500	301800001-301800500	1.78833	0.345142	5.18143	2.89e-06	Up-methylated	intergenic
chr1	301940501	301941000	301940501-301941000	3.2558	1.35347	2.40553	0.000408861	Up-methylated	intergenic
chr1	301967001	301967500	301967001-301967500	1.95537	0.671805	2.91062	0.000789794	Up-methylated	intergenic
chr1	301985501	301986000	301985501-301986000	1.88546	0.467914	4.0295	2.97e-05	Up-methylated	intergenic
chr1	302014001	302014500	302014001-302014500	0.514793	2.06153	0.249713	7.75e-05	Down-methylated	intergenic
chr1	302079501	302080000	302079501-302080000	2.1851	4.79674	0.455539	0.000740471	Down-methylated	intergenic
chr1	302084501	302085000	302084501-302085000	0.515026	1.78283	0.288882	0.00017654	Down-methylated	intergenic
chr1	302262501	302263000	302262501-302263000	3.24335	1.27011	2.5536	0.00019009	Up-methylated	intron	397096	NM_214031	ENG	endoglin
chr1	302271501	302272000	302271501-302272000	0.673133	2.22865	0.302036	0.00015175	Down-methylated	intergenic
chr1	30253001	30253500	30253001-30253500	0.521136	1.67346	0.311412	0.00082905	Down-methylated	intergenic
chr1	302928501	302929000	302928501-302929000	0.144672	1.39052	0.104041	1.55e-06	Down-methylated	intergenic
chr1	302930501	302931000	302930501-302931000	0.388414	2.05059	0.189416	3.92e-06	Down-methylated	intergenic
chr1	303048001	303048500	303048001-303048500	1.06631	2.78764	0.382513	0.000475075	Down-methylated	intergenic
chr1	303127501	303128000	303127501-303128000	2.02349	0.708938	2.85426	0.00059085	Up-methylated	intergenic
chr1	303129001	303129500	303129001-303129500	0.290694	1.57628	0.184418	1.88e-05	Down-methylated	intergenic
chr1	303180001	303180500	303180001-303180500	1.25307	3.5546	0.352522	8.37e-05	Down-methylated	intergenic
chr1	303212001	303212500	303212001-303212500	0.556138	1.74943	0.317896	0.000818375	Down-methylated	intergenic
chr1	303219501	303220000	303219501-303220000	2.49085	0.834702	2.98412	0.000122153	Up-methylated	intergenic
chr1	303245501	303246000	303245501-303246000	4.98259	2.19441	2.27058	0.000119496	Up-methylated	intergenic
chr1	303278001	303278500	303278001-303278500	0.840489	2.26693	0.370761	0.000892527	Down-methylated	intergenic
chr1	303289001	303289500	303289001-303289500	0.929397	2.60278	0.357079	0.000405747	Down-methylated	intergenic
chr1	303289501	303290000	303289501-303290000	0.636849	1.97814	0.321944	0.000454455	Down-methylated	intergenic
chr1	303300501	303301000	303300501-303301000	0.045164	2.99008	0.0151046	8.11e-16	Down-methylated	intergenic
chr1	303301001	303301500	303301001-303301500	0.396177	1.66991	0.237244	5.23e-05	Down-methylated	intergenic
chr1	303306001	303306500	303306001-303306500	2.62734	0.880138	2.98515	0.00026112	Up-methylated	intergenic
chr1	303312501	303313000	303312501-303313000	1.28041	4.07859	0.313935	6.04e-06	Down-methylated	intergenic
chr1	303316501	303317000	303316501-303317000	0.917516	2.93748	0.312348	4.92e-05	Down-methylated	intergenic
chr1	303355501	303356000	303355501-303356000	0.376533	1.43652	0.262115	0.000836314	Down-methylated	intergenic
chr1	303421501	303422000	303421501-303422000	0.373259	1.96709	0.189752	7.7e-06	Down-methylated	promoter	100127351	NM_001113047	CRAT	carnitine O-acetyltransferase
chr1	303457001	303457500	303457001-303457500	4.26973	1.87944	2.27181	0.000293916	Up-methylated	intergenic
chr1	303461001	303461500	303461001-303461500	5.48243	1.68532	3.25305	1.52e-07	Up-methylated	intergenic
chr1	303461501	303462000	303461501-303462000	3.25216	1.11383	2.9198	3.34e-05	Up-methylated	intergenic
chr1	303479501	303480000	303479501-303480000	1.84894	0.605713	3.05251	0.000340543	Up-methylated	intergenic
chr1	303490001	303490500	303490001-303490500	0.337344	1.37214	0.245852	0.000826511	Down-methylated	intergenic
chr1	303502001	303502500	303502001-303502500	4.05356	1.86893	2.16892	0.000415602	Up-methylated	intergenic
chr1	30352001	30352500	30352001-30352500	1.6959	0.431788	3.92762	0.000113854	Up-methylated	intergenic
chr1	303526001	303526500	303526001-303526500	0.630806	2.70545	0.233161	2.1e-06	Down-methylated	intergenic
chr1	303527001	303527500	303527001-303527500	2.88778	1.06693	2.70663	0.000127125	Up-methylated	intergenic
chr1	303581501	303582000	303581501-303582000	0.486571	1.64493	0.2958	0.000614161	Down-methylated	intergenic
chr1	303622001	303622500	303622001-303622500	2.84761	1.0441	2.72732	0.000159683	Up-methylated	intergenic
chr1	303692501	303693000	303692501-303693000	0.29525	1.41271	0.208995	0.000121893	Down-methylated	TTR	100101474	NM_001099937	ASB6	ankyrin repeat and SOCS box containing 6
chr1	303861001	303861500	303861001-303861500	0.559957	1.86948	0.299526	0.00060655	Down-methylated	intergenic
chr1	303957501	303958000	303957501-303958000	4.58969	1.93594	2.37079	8e-05	Up-methylated	intergenic
chr1	304062001	304062500	304062001-304062500	2.13919	0.539075	3.96827	3.65e-05	Up-methylated	intergenic
chr1	304144501	304145000	304144501-304145000	1.7168	0.429889	3.99358	3.69e-05	Up-methylated	intergenic
chr1	304527001	304527500	304527001-304527500	0.766229	2.41171	0.317712	0.00020346	Down-methylated	intergenic
chr1	304530001	304530500	304530001-304530500	3.05732	1.23382	2.47794	0.000541489	Up-methylated	intergenic
chr1	304896501	304897000	304896501-304897000	1.65148	0.521506	3.16676	0.000329976	Up-methylated	intergenic
chr1	304981501	304982000	304981501-304982000	8.6596	3.84645	2.25132	1.94e-05	Up-methylated	intergenic
chr1	305079501	305080000	305079501-305080000	0.54794	1.88063	0.291361	0.000340543	Down-methylated	intergenic
chr1	305204001	305204500	305204001-305204500	0.103695	1.93123	0.0536938	6.74e-10	Down-methylated	intergenic
chr1	305381501	305382000	305381501-305382000	4.041	1.55602	2.59701	3.96e-05	Up-methylated	intergenic
chr1	305455501	305456000	305455501-305456000	2.12341	0.740082	2.86915	0.000199506	Up-methylated	intergenic
chr1	305681001	305681500	305681001-305681500	6.32613	2.73323	2.31453	4.19e-05	Up-methylated	intergenic
chr1	305823501	305824000	305823501-305824000	0.58713	1.88979	0.310685	0.00060655	Down-methylated	intron	414430	NM_001001644	MED27	mediator complex subunit 27
chr1	305832501	305833000	305832501-305833000	3.17942	1.37168	2.3179	0.000858507	Up-methylated	intron	414430	NM_001001644	MED27	mediator complex subunit 27
chr1	305919001	305919500	305919001-305919500	2.06949	0.6567	3.15135	0.000456431	Up-methylated	intron	414430	NM_001001644	MED27	mediator complex subunit 27
chr1	305979501	305980000	305979501-305980000	2.90131	0.976857	2.97005	3.77e-05	Up-methylated	intergenic
chr1	306165001	306165500	306165001-306165500	3.85728	1.80991	2.1312	0.000962078	Up-methylated	intergenic
chr1	306187501	306188000	306187501-306188000	0.79347	2.43682	0.325617	0.000157703	Down-methylated	intergenic
chr1	307272001	307272500	307272001-307272500	0.624831	2.49085	0.250851	1.16e-05	Down-methylated	promoter	100154338	NM_001253922	SARDH	sarcosine dehydrogenase
chr1	307631501	307632000	307631501-307632000	2.29829	0.54152	4.24415	1.53e-06	Up-methylated	intergenic
chr1	307858501	307859000	307858501-307859000	2.75121	1.14296	2.4071	0.000573527	Up-methylated	intergenic
chr1	308204501	308205000	308204501-308205000	0.700373	2.29168	0.305616	0.000154251	Down-methylated	TTR	396881	NM_213868	FCN2	ficolin (collagen/fibrinogen domain containing lectin) 2 (hucolin)
chr1	308275501	308276000	308275501-308276000	2.1823	0.816952	2.67128	0.00044106	Up-methylated	intergenic
chr1	308389001	308389500	308389001-308389500	0.777265	2.38065	0.326493	0.000156216	Down-methylated	intergenic
chr1	308584501	308585000	308584501-308585000	2.28546	0.774388	2.95131	0.00020145	Up-methylated	intergenic
chr1	308687501	308688000	308687501-308688000	1.92158	4.6965	0.409152	0.00017296	Down-methylated	intergenic
chr1	309052001	309052500	309052001-309052500	0.737708	2.11275	0.349169	0.000951133	Down-methylated	intergenic
chr1	309256501	309257000	309256501-309257000	0.345038	1.37367	0.251179	0.000397294	Down-methylated	intergenic
chr1	309645501	309646000	309645501-309646000	0.489341	1.94833	0.251159	5.01e-05	Down-methylated	intergenic
chr1	311448001	311448500	311448001-311448500	0.299505	1.75884	0.170285	1.09e-05	Down-methylated	intergenic
chr1	311580501	311581000	311580501-311581000	0.971354	2.54111	0.382256	0.000978971	Down-methylated	intergenic
chr1	312925001	312925500	312925001-312925500	8.14288	2.6083	3.12191	9.55e-08	Up-methylated	intergenic
chr1	313783501	313784000	313783501-313784000	2.26726	0.853442	2.65661	0.000718275	Up-methylated	intergenic
chr1	313904001	313904500	313904001-313904500	1.16254	3.06774	0.378956	0.000358503	Down-methylated	intergenic
chr1	31949501	31950000	31949501-31950000	2.05934	0.539802	3.81499	2.66e-05	Up-methylated	intergenic
chr1	32111001	32111500	32111001-32111500	3.05098	1.29824	2.35009	0.000925251	Up-methylated	intergenic
chr1	32786001	32786500	32786001-32786500	0.338626	1.33854	0.252982	0.000397294	Down-methylated	intergenic
chr1	32818001	32818500	32818001-32818500	1.68905	0.433688	3.89462	8.14e-05	Up-methylated	intergenic
chr1	32958501	32959000	32958501-32959000	0.286438	1.54817	0.185018	1.03e-05	Down-methylated	intergenic
chr1	33016001	33016500	33016001-33016500	2.37135	0.820387	2.89053	0.00044106	Up-methylated	intergenic
chr1	3388001	3388500	3388001-3388500	3.21088	1.38074	2.32547	0.000483568	Up-methylated	intergenic
chr1	34408501	34409000	34408501-34409000	2.67641	1.1313	2.36578	0.000909043	Up-methylated	intergenic
chr1	34960001	34960500	34960001-34960500	2.47705	0.766334	3.23234	4.02e-05	Up-methylated	intergenic
chr1	35744001	35744500	35744001-35744500	1.79153	0.637943	2.80829	0.000805069	Up-methylated	intergenic
chr1	36031501	36032000	36031501-36032000	0.608627	2.3555	0.258385	1.42e-05	Down-methylated	intergenic
chr1	3609501	3610000	3609501-3610000	6.83373	3.32092	2.05778	0.000266569	Up-methylated	intergenic
chr1	36558501	36559000	36558501-36559000	1.77684	0.383167	4.63725	1.09e-05	Up-methylated	intergenic
chr1	36592501	36593000	36592501-36593000	1.88999	0.537442	3.51664	9.41e-05	Up-methylated	intergenic
chr1	36724001	36724500	36724001-36724500	0.474486	1.77721	0.266983	8.81e-05	Down-methylated	intergenic
chr1	36887501	36888000	36887501-36888000	4.7714	2.2793	2.09336	0.000486065	Up-methylated	intergenic
chr1	36918001	36918500	36918001-36918500	0.371909	1.57984	0.235409	0.000222223	Down-methylated	intergenic
chr1	36919501	36920000	36919501-36920000	0.589149	1.9516	0.301879	0.000188804	Down-methylated	intergenic
chr1	36979001	36979500	36979001-36979500	3.28281	0.892338	3.67888	7.8e-07	Up-methylated	intergenic
chr1	37134001	37134500	37134001-37134500	3.17597	1.21995	2.60337	0.000358503	Up-methylated	intergenic
chr1	38106001	38106500	38106001-38106500	2.44525	0.658401	3.71393	7.89e-06	Up-methylated	intergenic
chr1	38438501	38439000	38438501-38439000	0.269565	2.26867	0.11882	2.38e-08	Down-methylated	intergenic
chr1	38507501	38508000	38507501-38508000	2.85361	1.02863	2.77417	0.00020083	Up-methylated	intergenic
chr1	40428001	40428500	40428001-40428500	2.36576	0.710292	3.33069	6.65e-05	Up-methylated	intergenic
chr1	40759501	40760000	40759501-40760000	3.26796	0.73618	4.43907	6.44e-08	Up-methylated	intergenic
chr1	40856501	40857000	40856501-40857000	2.3503	0.783732	2.99886	0.000118027	Up-methylated	intergenic
chr1	41057001	41057500	41057001-41057500	3.46036	1.43754	2.40713	0.000321661	Up-methylated	intergenic
chr1	41057501	41058000	41057501-41058000	1.83146	0.473528	3.86769	6.36e-05	Up-methylated	intergenic
chr1	41196501	41197000	41196501-41197000	2.38652	0.757082	3.15226	9.03e-05	Up-methylated	intergenic
chr1	41410001	41410500	41410001-41410500	1.9707	0.742522	2.65406	0.000980784	Up-methylated	intergenic
chr1	41506001	41506500	41506001-41506500	3.41215	1.4761	2.3116	0.000663622	Up-methylated	intergenic
chr1	41539501	41540000	41539501-41540000	0.83266	2.42967	0.342705	0.00026112	Down-methylated	intergenic
chr1	4736501	4737000	4736501-4737000	4.39675	2.02904	2.16691	0.000375178	Up-methylated	intergenic
chr1	4763001	4763500	4763001-4763500	2.27321	0.85823	2.64871	0.000559174	Up-methylated	intergenic
chr1	48999501	49000000	48999501-49000000	0.355637	1.44476	0.246156	0.000194425	Down-methylated	intergenic
chr1	56417001	56417500	56417001-56417500	3.53658	1.42729	2.47783	0.000149457	Up-methylated	intergenic
chr1	6226001	6226500	6226001-6226500	1.23204	2.95163	0.417411	0.000961354	Down-methylated	intergenic
chr1	63995001	63995500	63995001-63995500	3.11312	1.27598	2.43978	0.000350848	Up-methylated	intergenic
chr1	6805501	6806000	6805501-6806000	0.295318	1.35474	0.217989	0.000176973	Down-methylated	intergenic
chr1	72063501	72064000	72063501-72064000	0.355335	1.38652	0.256278	0.000826511	Down-methylated	intron	100153617	NM_001243440	LOC100153617	E3 UFM1-protein ligase 1
chr1	77090001	77090500	77090001-77090500	0.48053	2.3271	0.206492	2.1e-06	Down-methylated	intergenic
chr1	7809001	7809500	7809001-7809500	2.31375	0.552599	4.18703	6.24e-06	Up-methylated	intron	733673	NM_001044603	PARK2	parkinson protein 2, E3 ubiquitin protein ligase (parkin)
chr1	7816501	7817000	7816501-7817000	1.1011	2.82902	0.389218	0.00038204	Down-methylated	intron	733673	NM_001044603	PARK2	parkinson protein 2, E3 ubiquitin protein ligase (parkin)
chr1	784001	784500	784001-784500	2.02399	0.712009	2.84265	0.00059085	Up-methylated	intergenic
chr1	7928501	7929000	7928501-7929000	2.5375	0.954187	2.65934	0.000326371	Up-methylated	intron	733673	NM_001044603	PARK2	parkinson protein 2, E3 ubiquitin protein ligase (parkin)
chr1	804001	804500	804001-804500	3.03785	1.17258	2.59075	0.000194186	Up-methylated	intergenic
chr1	82235501	82236000	82235501-82236000	0.339063	1.4967	0.226541	9.48e-05	Down-methylated	intergenic
chr1	82664001	82664500	82664001-82664500	3.81559	1.25434	3.04192	3.41e-06	Up-methylated	intron	100312977	NM_001167653	PDSS2	prenyl (decaprenyl) diphosphate synthase, subunit 2
chr1	82874501	82875000	82874501-82875000	0.319284	1.63362	0.195446	3.22e-05	Down-methylated	intergenic
chr1	83686501	83687000	83686501-83687000	0.639617	2.21369	0.288937	0.00015175	Down-methylated	intergenic
chr1	84551501	84552000	84551501-84552000	2.77244	1.1371	2.43817	0.000876379	Up-methylated	intergenic
chr1	8513001	8513500	8513001-8513500	6.54625	3.43166	1.9076	0.00099232	Up-methylated	intergenic
chr1	8534501	8535000	8534501-8535000	3.09199	0.449499	6.87875	7.16e-10	Up-methylated	intergenic
chr1	87267001	87267500	87267001-87267500	1.72108	0.472521	3.64233	0.000232826	Up-methylated	intergenic
chr1	8775501	8776000	8775501-8776000	2.74932	1.1543	2.38181	0.000876379	Up-methylated	CDS	733660	NM_001044590	PLG	plasminogen
chr1	8834501	8835000	8834501-8835000	3.90349	1.69988	2.29634	0.000277064	Up-methylated	intergenic
chr1	8843501	8844000	8843501-8844000	1.12558	2.79741	0.402363	0.000709265	Down-methylated	intergenic
chr1	91544501	91545000	91544501-91545000	0.36131	1.42486	0.253576	0.000587539	Down-methylated	intergenic
chr1	91938501	91939000	91938501-91939000	0.418723	1.53393	0.272974	0.000432142	Down-methylated	intergenic
chr1	91975001	91975500	91975001-91975500	3.14623	1.28569	2.44711	0.000526241	Up-methylated	intergenic
chr1	9275501	9276000	9275501-9276000	3.42208	1.4636	2.33813	0.000457598	Up-methylated	promoter	397214	NM_001244473	IGF2R	insulin-like growth factor 2 receptor
chr1	9290001	9290500	9290001-9290500	3.58444	1.02256	3.50536	8.52e-07	Up-methylated	intergenic
chr1	93252001	93252500	93252001-93252500	0.537273	1.86837	0.287563	0.000253683	Down-methylated	intergenic
chr1	93405001	93405500	93405001-93405500	2.96287	1.18326	2.504	0.000686566	Up-methylated	intergenic
chr1	9404001	9404500	9404001-9404500	4.97752	2.01279	2.47294	5.77e-05	Up-methylated	TTR	100153485	NM_001243427	TCP1	t-complex 1
chr1	9517001	9517500	9517001-9517500	0.542702	1.70307	0.318662	0.000614452	Down-methylated	intergenic
chr1	9616001	9616500	9616001-9616500	0.358542	1.384	0.259063	0.000826511	Down-methylated	intergenic
chr1	96439001	96439500	96439001-96439500	2.15635	0.593923	3.63068	3.16e-05	Up-methylated	intron	100142669	NM_001123219	BCKDHB	branched chain keto acid dehydrogenase E1, beta polypeptide
chr1	97019501	97020000	97019501-97020000	3.49371	1.30415	2.67891	6.81e-05	Up-methylated	intergenic
chr1	97335001	97335500	97335001-97335500	3.28284	1.1917	2.75476	8.27e-05	Up-methylated	intergenic
chr1	97504501	97505000	97504501-97505000	0.573994	1.74177	0.329546	0.000818375	Down-methylated	intergenic
chr10	10007001	10007500	10007001-10007500	0.652072	2.44688	0.266491	2.9e-05	Down-methylated	intron	100415922	NM_001184753	SPATA17	spermatogenesis associated 17
chr10	10026001	10026500	10026001-10026500	2.46959	0.960563	2.57098	0.000661805	Up-methylated	intergenic
chr10	10083501	10084000	10083501-10084000	0.866105	2.67775	0.323445	5.83e-05	Down-methylated	intergenic
chr10	10107001	10107500	10107001-10107500	0	1.67038	0	2.44e-10	Down-methylated	intergenic
chr10	10129001	10129500	10129001-10129500	0.627532	2.46423	0.254656	1.54e-05	Down-methylated	intergenic
chr10	10132001	10132500	10132001-10132500	1.22131	3.27876	0.37249	0.000154793	Down-methylated	intergenic
chr10	10179001	10179500	10179001-10179500	1.72078	0.240199	7.16398	6.96e-07	Up-methylated	intergenic
chr10	10419001	10419500	10419001-10419500	0.966295	2.80622	0.344341	0.00020083	Down-methylated	intergenic
chr10	10488501	10489000	10488501-10489000	0.71816	2.37913	0.301858	9.03e-05	Down-methylated	intergenic
chr10	10560001	10560500	10560001-10560500	4.14078	1.58859	2.60657	3.33e-05	Up-methylated	intergenic
chr10	10619001	10619500	10619001-10619500	6.35671	3.22441	1.97143	0.000613963	Up-methylated	intergenic
chr10	1101001	1101500	1101001-1101500	2.56835	0.87246	2.9438	0.000203683	Up-methylated	intergenic
chr10	1129501	1130000	1129501-1130000	0.383858	1.46949	0.261218	0.00060158	Down-methylated	intergenic
chr10	11358001	11358500	11358001-11358500	1.9578	0.587058	3.33493	0.000253683	Up-methylated	intergenic
chr10	11662501	11663000	11662501-11663000	1.37007	3.75578	0.364789	0.000101199	Down-methylated	intergenic
chr10	11667501	11668000	11667501-11668000	0.522487	2.13568	0.244646	2.14e-05	Down-methylated	intergenic
chr10	11733001	11733500	11733001-11733500	0.235	1.66339	0.141277	3.21e-06	Down-methylated	intergenic
chr10	11861001	11861500	11861001-11861500	1.03009	2.86589	0.359432	0.000463393	Down-methylated	intergenic
chr10	11906001	11906500	11906001-11906500	4.17753	1.46596	2.8497	1.8e-05	Up-methylated	intergenic
chr10	1214001	1214500	1214001-1214500	0.501794	1.59342	0.314916	0.000836286	Down-methylated	intergenic
chr10	12156501	12157000	12156501-12157000	0.44745	3.57456	0.125176	7.68e-11	Down-methylated	intergenic
chr10	12295001	12295500	12295001-12295500	5.5421	2.36599	2.3424	7.48e-05	Up-methylated	intergenic
chr10	12300001	12300500	12300001-12300500	0.443875	1.7172	0.258488	0.000329976	Down-methylated	intergenic
chr10	12319501	12320000	12319501-12320000	4.47415	2.16727	2.06441	0.000942802	Up-methylated	intergenic
chr10	12633501	12634000	12633501-12634000	1.21121	3.21922	0.376244	0.000155938	Down-methylated	intergenic
chr10	13082501	13083000	13082501-13083000	4.11064	1.76298	2.33164	0.000265863	Up-methylated	intergenic
chr10	13125501	13126000	13125501-13126000	0.174681	1.45572	0.119996	3.7e-06	Down-methylated	intergenic
chr10	13273001	13273500	13273001-13273500	0.752794	2.22639	0.338122	0.00044106	Down-methylated	intergenic
chr10	13297501	13298000	13297501-13298000	3.79	1.75721	2.15684	0.000998829	Up-methylated	intergenic
chr10	13406001	13406500	13406001-13406500	3.85286	1.61852	2.38048	0.000169609	Up-methylated	intergenic
chr10	13595501	13596000	13595501-13596000	2.70138	0.530919	5.08813	1.22e-07	Up-methylated	intergenic
chr10	14044501	14045000	14044501-14045000	2.86203	1.00582	2.84547	6.24e-05	Up-methylated	intergenic
chr10	1406501	1407000	1406501-1407000	0.869312	2.28534	0.380387	0.000699385	Down-methylated	intergenic
chr10	14075001	14075500	14075001-14075500	1.14617	3.19573	0.358658	0.000192182	Down-methylated	intergenic
chr10	14690001	14690500	14690001-14690500	0.569573	1.91255	0.297808	0.000456431	Down-methylated	intergenic
chr10	15291001	15291500	15291001-15291500	1.30563	3.33288	0.391743	0.000568224	Down-methylated	intergenic
chr10	15291501	15292000	15291501-15292000	1.36611	3.23363	0.422471	0.000827664	Down-methylated	intergenic
chr10	16624501	16625000	16624501-16625000	3.12149	1.33749	2.33384	0.000604428	Up-methylated	intergenic
chr10	1701501	1702000	1701501-1702000	0.69231	2.46689	0.280641	9.26e-05	Down-methylated	intergenic
chr10	17105001	17105500	17105001-17105500	0.495684	1.75451	0.282519	0.000241472	Down-methylated	intergenic
chr10	17244501	17245000	17244501-17245000	1.64382	0.438113	3.75205	0.000159126	Up-methylated	intergenic
chr10	17827001	17827500	17827001-17827500	4.44849	1.36933	3.24865	7.87e-07	Up-methylated	intergenic
chr10	18177501	18178000	18177501-18178000	0.53464	1.75232	0.305104	0.000818375	Down-methylated	intron	100513811	NM_001256146	AKT3	v-akt murine thymoma viral oncogene homolog 3 (protein kise B, gamma)
chr10	1820501	1821000	1820501-1821000	0.105483	1.5726	0.0670752	5.67e-08	Down-methylated	intergenic
chr10	18976001	18976500	18976001-18976500	1.90508	0.573204	3.32356	0.00018326	Up-methylated	intergenic
chr10	19019001	19019500	19019001-19019500	0	2.54426	0	7.89e-15	Down-methylated	intergenic
chr10	19020001	19020500	19020001-19020500	0	1.56791	0	1.04e-09	Down-methylated	intergenic
chr10	19020501	19021000	19020501-19021000	0	1.62524	0	3.95e-10	Down-methylated	intergenic
chr10	1928001	1928500	1928001-1928500	1.02077	2.85276	0.357819	0.00038204	Down-methylated	intergenic
chr10	19285001	19285500	19285001-19285500	0.385344	1.46919	0.262283	0.000836314	Down-methylated	intergenic
chr10	1942501	1943000	1942501-1943000	2.31006	0.859055	2.68907	0.000434873	Up-methylated	intergenic
chr10	1946501	1947000	1946501-1947000	0.411098	1.516	0.271173	0.000839102	Down-methylated	intergenic
chr10	19474001	19474500	19474001-19474500	0.308754	1.37156	0.225111	0.000278067	Down-methylated	intergenic
chr10	19504501	19505000	19504501-19505000	2.88254	1.11698	2.58065	0.000306998	Up-methylated	intergenic
chr10	19640501	19641000	19640501-19641000	0.374679	1.4415	0.259923	0.000417092	Down-methylated	intergenic
chr10	19646501	19647000	19646501-19647000	0.692612	2.03544	0.340276	0.000980784	Down-methylated	intergenic
chr10	19651501	19652000	19651501-19652000	0.513307	1.84296	0.278523	0.000248359	Down-methylated	intergenic
chr10	19702501	19703000	19702501-19703000	3.51994	1.59394	2.20832	0.00098347	Up-methylated	intron	100037270	NM_001097419	DESI2	desumoylating isopeptidase 2
chr10	19806501	19807000	19806501-19807000	0.602584	1.93304	0.311729	0.000343087	Down-methylated	intergenic
chr10	20267001	20267500	20267001-20267500	1.80918	0.64131	2.82108	0.000805069	Up-methylated	intergenic
chr10	20612501	20613000	20612501-20613000	1.92229	0.142604	13.4799	1.61e-09	Up-methylated	intergenic
chr10	20613501	20614000	20613501-20614000	1.44591	3.37579	0.428318	0.000923874	Down-methylated	intergenic
chr10	20684001	20684500	20684001-20684500	2.5505	0.726768	3.50938	9.55e-06	Up-methylated	intergenic
chr10	2069001	2069500	2069001-2069500	2.30061	0.355095	6.47887	4.93e-08	Up-methylated	intergenic
chr10	20763501	20764000	20763501-20764000	2.4836	0.901506	2.75494	0.000330623	Up-methylated	intergenic
chr10	20844001	20844500	20844001-20844500	4.47762	1.87227	2.39155	9.53e-05	Up-methylated	intergenic
chr10	20924501	20925000	20924501-20925000	2.40204	0.677601	3.54492	3.62e-05	Up-methylated	intron	100294707	NM_001160092	SMYD3	SET and MYND domain containing 3
chr10	21051501	21052000	21051501-21052000	4.90873	2.09528	2.34276	0.000123686	Up-methylated	intron	100294707	NM_001160092	SMYD3	SET and MYND domain containing 3
chr10	21437001	21437500	21437001-21437500	1.75855	0.359599	4.8903	1.09e-05	Up-methylated	intron	100294707	NM_001160092	SMYD3	SET and MYND domain containing 3
chr10	21438501	21439000	21438501-21439000	2.17414	0.185777	11.7029	4.61e-10	Up-methylated	intron	100294707	NM_001160092	SMYD3	SET and MYND domain containing 3
chr10	21543001	21543500	21543001-21543500	1.76878	0.476497	3.71205	8.81e-05	Up-methylated	intron	100294707	NM_001160092	SMYD3	SET and MYND domain containing 3
chr10	21575501	21576000	21575501-21576000	2.54013	5.91973	0.429095	0.000106939	Down-methylated	intergenic
chr10	21577501	21578000	21577501-21578000	0.589352	2.27421	0.259146	3.4e-05	Down-methylated	intergenic
chr10	21590501	21591000	21590501-21591000	2.30486	5.24712	0.439261	0.000134891	Down-methylated	intergenic
chr10	21613001	21613500	21613001-21613500	0.539196	1.9717	0.273468	0.000140401	Down-methylated	promoter	100512485	NM_001244389	SCCPDH	saccharopine dehydrogese (putative)
chr10	2163001	2163500	2163001-2163500	2.02214	0.638119	3.1689	0.000193286	Up-methylated	intergenic
chr10	21663001	21663500	21663001-21663500	0.710972	2.12616	0.334392	0.000446521	Down-methylated	intron	100512485	NM_001244389	SCCPDH	saccharopine dehydrogese (putative)
chr10	21663501	21664000	21663501-21664000	1.69121	3.83407	0.441099	0.000998829	Down-methylated	intron	100512485	NM_001244389	SCCPDH	saccharopine dehydrogese (putative)
chr10	21665501	21666000	21665501-21666000	0.235	1.4299	0.164347	3.31e-05	Down-methylated	intron	100512485	NM_001244389	SCCPDH	saccharopine dehydrogese (putative)
chr10	21803001	21803500	21803001-21803500	2.8068	1.0269	2.73327	0.00020083	Up-methylated	intergenic
chr10	21899501	21900000	21899501-21900000	0.640258	2.32472	0.275413	6.65e-05	Down-methylated	intergenic
chr10	21909501	21910000	21909501-21910000	0.278744	1.51429	0.184076	3.97e-05	Down-methylated	intergenic
chr10	22012001	22012500	22012001-22012500	1.74845	0.575746	3.03685	0.000454819	Up-methylated	intergenic
chr10	22148001	22148500	22148001-22148500	1.39049	3.48808	0.39864	0.000534964	Down-methylated	intergenic
chr10	22249001	22249500	22249001-22249500	0.415887	1.60783	0.258664	7.41e-05	Down-methylated	intergenic
chr10	22250001	22250500	22250001-22250500	0.925142	4.83615	0.191297	3.54e-10	Down-methylated	intergenic
chr10	22250501	22251000	22250501-22251000	1.4268	6.24868	0.228336	3.04e-10	Down-methylated	intergenic
chr10	22251001	22251500	22251001-22251500	0.438571	1.67815	0.261342	8.14e-05	Down-methylated	intergenic
chr10	22251501	22252000	22251501-22252000	0.527712	3.48848	0.151273	1.4e-10	Down-methylated	intergenic
chr10	22252001	22252500	22252001-22252500	1.18658	5.68493	0.208723	5.57e-10	Down-methylated	intergenic
chr10	22253501	22254000	22253501-22254000	1.2239	4.55861	0.26848	7.23e-08	Down-methylated	intergenic
chr10	22254001	22254500	22254001-22254500	1.24108	3.39608	0.365446	8.33e-05	Down-methylated	intergenic
chr10	22254501	22255000	22254501-22255000	1.32081	4.45935	0.29619	6.42e-07	Down-methylated	intergenic
chr10	22256501	22257000	22256501-22257000	0.435665	1.87679	0.232134	1.51e-05	Down-methylated	intergenic
chr10	22257001	22257500	22257001-22257500	1.61522	4.47584	0.360874	1.36e-05	Down-methylated	intergenic
chr10	22257501	22258000	22257501-22258000	0.740912	2.74001	0.270405	1.12e-05	Down-methylated	intergenic
chr10	22258001	22258500	22258001-22258500	0.942998	4.81859	0.1957	4.46e-10	Down-methylated	intergenic
chr10	22261501	22262000	22261501-22262000	2.12417	8.34161	0.254648	4.65e-10	Down-methylated	intergenic
chr10	22262001	22262500	22262001-22262500	1.3885	5.17945	0.268078	1.27e-07	Down-methylated	intergenic
chr10	22262501	22263000	22262501-22263000	3.35389	9.40429	0.356634	8.05e-07	Down-methylated	intergenic
chr10	22263001	22263500	22263001-22263500	1.37985	7.23026	0.190844	1.6e-12	Down-methylated	intergenic
chr10	22263501	22264000	22263501-22264000	1.64411	6.00181	0.273935	1.46e-08	Down-methylated	intergenic
chr10	22268001	22268500	22268001-22268500	0.212451	3.02657	0.0701953	5.11e-12	Down-methylated	intergenic
chr10	22269001	22269500	22269001-22269500	0.756067	2.38537	0.316961	0.000120284	Down-methylated	intergenic
chr10	22269501	22270000	22269501-22270000	4.99811	10.3577	0.482551	0.000208902	Down-methylated	intergenic
chr10	22271501	22272000	22271501-22272000	0.381322	1.5618	0.244155	6.62e-05	Down-methylated	intergenic
chr10	22273501	22274000	22273501-22274000	0.248367	1.67011	0.148713	3.21e-06	Down-methylated	intergenic
chr10	22274001	22274500	22274001-22274500	1.03907	3.35387	0.309811	1.7e-05	Down-methylated	intergenic
chr10	22274501	22275000	22274501-22275000	3.29104	8.61843	0.38186	3.94e-06	Down-methylated	intergenic
chr10	22323001	22323500	22323001-22323500	0.302779	1.82853	0.165586	3.69e-06	Down-methylated	intergenic
chr10	22343501	22344000	22343501-22344000	1.40733	3.72291	0.378019	0.000146499	Down-methylated	intergenic
chr10	22346001	22346500	22346001-22346500	0.744186	2.1668	0.343449	0.000570446	Down-methylated	intergenic
chr10	22751501	22752000	22751501-22752000	0.705065	2.06051	0.342181	0.000755375	Down-methylated	intergenic
chr10	22876001	22876500	22876001-22876500	1.82953	0.211421	8.65352	5.67e-08	Up-methylated	intergenic
chr10	22898501	22899000	22898501-22899000	1.88642	0.208151	9.06273	2.5e-08	Up-methylated	intergenic
chr10	22948001	22948500	22948001-22948500	1.20503	2.98375	0.403865	0.000366269	Down-methylated	intergenic
chr10	23221001	23221500	23221001-23221500	0.129449	1.44857	0.0893633	6.44e-07	Down-methylated	intergenic
chr10	23230501	23231000	23230501-23231000	0.349593	1.61089	0.217019	3.22e-05	Down-methylated	intergenic
chr10	23231001	23231500	23231001-23231500	0.581455	3.07628	0.189012	5.54e-08	Down-methylated	intergenic
chr10	23232001	23232500	23232001-23232500	0.432296	1.99043	0.217187	1.24e-05	Down-methylated	intergenic
chr10	23232501	23233000	23232501-23233000	0.194391	1.51963	0.12792	1.59e-06	Down-methylated	intergenic
chr10	23237001	23237500	23237001-23237500	0.970006	3.92724	0.246994	1.83e-07	Down-methylated	intergenic
chr10	23238501	23239000	23238501-23239000	0.293899	2.65515	0.11069	4.6e-10	Down-methylated	intergenic
chr10	23239001	23239500	23239001-23239500	0.349662	1.4491	0.241296	0.000194425	Down-methylated	intergenic
chr10	23478501	23479000	23478501-23479000	0.502708	2.17904	0.230702	1.57e-05	Down-methylated	intergenic
chr10	23577501	23578000	23577501-23578000	1.81731	0.586529	3.09842	0.000336268	Up-methylated	intergenic
chr10	23608501	23609000	23608501-23609000	0.35213	1.44748	0.24327	0.000417092	Down-methylated	intergenic
chr10	23610501	23611000	23610501-23611000	0.288975	1.59106	0.181625	1.88e-05	Down-methylated	intergenic
chr10	23640001	23640500	23640001-23640500	3.33016	1.36326	2.4428	0.000585943	Up-methylated	intergenic
chr10	23923001	23923500	23923001-23923500	1.81317	0.53465	3.39132	0.000128962	Up-methylated	intergenic
chr10	24505001	24505500	24505001-24505500	2.88876	1.07155	2.69588	0.000127125	Up-methylated	intergenic
chr10	2468501	2469000	2468501-2469000	2.30443	0.68376	3.37023	3.62e-05	Up-methylated	intergenic
chr10	2479501	2480000	2479501-2480000	1.17925	2.97788	0.396003	0.000787035	Down-methylated	intergenic
chr10	24872001	24872500	24872001-24872500	0.590334	1.88087	0.313862	0.00060655	Down-methylated	intergenic
chr10	24894001	24894500	24894001-24894500	0.268214	1.56253	0.171654	2.73e-05	Down-methylated	intergenic
chr10	2492001	2492500	2492001-2492500	0.444545	1.56155	0.284681	0.000310054	Down-methylated	intergenic
chr10	25190501	25191000	25190501-25191000	0.789215	3.6026	0.219068	6.69e-08	Down-methylated	intergenic
chr10	2522501	2523000	2522501-2523000	2.74813	1.03886	2.64533	0.0003979	Up-methylated	intergenic
chr10	25256001	25256500	25256001-25256500	0.185211	1.33745	0.138481	1.32e-05	Down-methylated	intergenic
chr10	25334001	25334500	25334001-25334500	0.640287	2.34456	0.273095	1.9e-05	Down-methylated	intergenic
chr10	25471501	25472000	25471501-25472000	1.95995	0.532028	3.68393	0.000128962	Up-methylated	intergenic
chr10	25653001	25653500	25653001-25653500	0.423347	1.49231	0.283686	0.00060158	Down-methylated	intergenic
chr10	25672001	25672500	25672001-25672500	0.220145	1.65161	0.133291	1.04e-06	Down-methylated	intergenic
chr10	25922001	25922500	25922001-25922500	3.32294	1.46295	2.27139	0.000959821	Up-methylated	intergenic
chr10	25966001	25966500	25966001-25966500	0.46858	1.62568	0.288236	0.00032135	Down-methylated	intergenic
chr10	25970501	25971000	25970501-25971000	0.54659	2.1061	0.259527	5.75e-05	Down-methylated	intergenic
chr10	26123001	26123500	26123001-26123500	1.74221	4.44205	0.392208	9.6e-05	Down-methylated	intergenic
chr10	26151501	26152000	26151501-26152000	2.95917	0.889449	3.32697	5.97e-06	Up-methylated	intergenic
chr10	26356001	26356500	26356001-26356500	2.80403	1.01014	2.77588	0.000126454	Up-methylated	intergenic
chr10	2664001	2664500	2664001-2664500	1.37172	3.33893	0.410826	0.000568224	Down-methylated	intergenic
chr10	2695501	2696000	2695501-2696000	0.323471	2.01729	0.160349	6.11e-07	Down-methylated	intergenic
chr10	27224001	27224500	27224001-27224500	0.374979	1.67928	0.223298	5.23e-05	Down-methylated	intergenic
chr10	27291501	27292000	27291501-27292000	0.734871	2.14001	0.343396	0.000446521	Down-methylated	intron	100523688	NM_001267893	NR5A2	nuclear receptor subfamily 5, group A, member 2
chr10	27341501	27342000	27341501-27342000	2.66382	0.968605	2.75016	0.000159808	Up-methylated	intron	100523688	NM_001267893	NR5A2	nuclear receptor subfamily 5, group A, member 2
chr10	27358001	27358500	27358001-27358500	0.454708	1.89345	0.240147	3.32e-05	Down-methylated	intron	100523688	NM_001267893	NR5A2	nuclear receptor subfamily 5, group A, member 2
chr10	27446501	27447000	27446501-27447000	0.417004	1.60448	0.259899	0.000443062	Down-methylated	intergenic
chr10	27472001	27472500	27472001-27472500	0	1.39522	0	4.7e-10	Down-methylated	intergenic
chr10	27474001	27474500	27474001-27474500	0.843627	3.4348	0.245612	3.64e-07	Down-methylated	intergenic
chr10	27522001	27522500	27522001-27522500	0.422979	2.47924	0.170609	2.48e-07	Down-methylated	intergenic
chr10	2753501	2754000	2753501-2754000	0.448801	1.61424	0.278027	0.000443062	Down-methylated	intergenic
chr10	27640501	27641000	27640501-27641000	1.77549	0.560356	3.16851	0.000614452	Up-methylated	intergenic
chr10	27715001	27715500	27715001-27715500	1.9681	0.677618	2.90443	0.000599455	Up-methylated	intergenic
chr10	27728501	27729000	27728501-27729000	2.60694	0.94225	2.76672	0.000326371	Up-methylated	intergenic
chr10	27780501	27781000	27780501-27781000	0.887372	2.61543	0.339283	0.000124873	Down-methylated	intergenic
chr10	27791501	27792000	27791501-27792000	3.65046	1.51445	2.41043	0.000212639	Up-methylated	intergenic
chr10	27794001	27794500	27794001-27794500	4.13039	1.96655	2.10033	0.00083357	Up-methylated	intergenic
chr10	27884001	27884500	27884001-27884500	6.01016	3.14921	1.90846	0.000904269	Up-methylated	intergenic
chr10	27928001	27928500	27928001-27928500	2.10322	0.776464	2.70871	0.000951133	Up-methylated	intergenic
chr10	2848001	2848500	2848001-2848500	0.460817	2.20388	0.209094	3.96e-06	Down-methylated	intergenic
chr10	29110501	29111000	29110501-29111000	0.382439	1.43117	0.267222	0.000836314	Down-methylated	intergenic
chr10	30001001	30001500	30001001-30001500	1.77698	0.368602	4.82086	1.09e-05	Up-methylated	intergenic
chr10	30138501	30139000	30138501-30139000	0.435501	1.52761	0.285087	0.000839102	Down-methylated	intergenic
chr10	30425501	30426000	30425501-30426000	0.438202	1.6043	0.273142	0.000443062	Down-methylated	intergenic
chr10	30579501	30580000	30579501-30580000	3.08557	1.22853	2.51159	0.000541489	Up-methylated	intergenic
chr10	30692001	30692500	30692001-30692500	0.854157	2.43449	0.350856	0.00026112	Down-methylated	intergenic
chr10	30693001	30693500	30693001-30693500	2.41838	0.957014	2.52701	0.000836104	Up-methylated	intergenic
chr10	30795501	30796000	30795501-30796000	0.174612	1.67021	0.104545	2.98e-07	Down-methylated	intergenic
chr10	31240501	31241000	31240501-31241000	0.564581	1.96382	0.287491	0.000343087	Down-methylated	intergenic
chr10	31587501	31588000	31587501-31588000	0.291743	1.36752	0.213337	0.000397294	Down-methylated	intergenic
chr10	32774001	32774500	32774001-32774500	0.370558	1.53938	0.24072	0.000310054	Down-methylated	intergenic
chr10	34029001	34029500	34029001-34029500	0.940744	3.03962	0.309494	8.09e-05	Down-methylated	intergenic
chr10	34091501	34092000	34091501-34092000	2.74745	0.822628	3.33984	5.66e-05	Up-methylated	intergenic
chr10	36003001	36003500	36003001-36003500	0.379234	1.41362	0.268273	0.000587539	Down-methylated	intron	100739464	NM_001267841	UBAP1	ubiquitin associated protein 1
chr10	42280501	42281000	42280501-42281000	2.15503	0.68049	3.16687	0.000260379	Up-methylated	intergenic
chr10	44720501	44721000	44720501-44721000	0.356686	1.6378	0.217783	7.41e-05	Down-methylated	intergenic
chr10	44990501	44991000	44990501-44991000	2.70163	1.09617	2.46461	0.000475075	Up-methylated	intergenic
chr10	46269501	46270000	46269501-46270000	1.9336	0.697251	2.77318	0.000789794	Up-methylated	intergenic
chr10	46949501	46950000	46949501-46950000	0.62625	1.97713	0.316746	0.000454455	Down-methylated	intergenic
chr10	47388501	47389000	47388501-47389000	0.415887	1.36156	0.305449	0.000826511	Down-methylated	intergenic
chr10	47719501	47720000	47719501-47720000	2.54678	0.912568	2.79079	0.000330623	Up-methylated	intergenic
chr10	48250001	48250500	48250001-48250500	0.498889	1.69065	0.295087	0.000450442	Down-methylated	intergenic
chr10	48903001	48903500	48903001-48903500	0.477391	1.64829	0.289629	0.000614161	Down-methylated	intron	445003	NM_001255969	MRC1	mannose receptor, C type 1
chr10	49477001	49477500	49477001-49477500	0.474253	1.65991	0.285711	0.00082905	Down-methylated	intergenic
chr10	49478501	49479000	49478501-49479000	0.276957	1.472	0.18815	5.77e-05	Down-methylated	intergenic
chr10	50050501	50051000	50050501-50051000	0.553982	2.62658	0.210914	1.83e-06	Down-methylated	intergenic
chr10	50051001	50051500	50051001-50051500	1.81647	0.505576	3.59287	0.00012189	Up-methylated	intergenic
chr10	50727001	50727500	50727001-50727500	0.257615	1.78475	0.144342	2.89e-06	Down-methylated	intergenic
chr10	51395001	51395500	51395001-51395500	1.04049	2.69583	0.385962	0.000909043	Down-methylated	intergenic
chr10	51680501	51681000	51680501-51681000	0.668578	2.01806	0.331297	0.00059085	Down-methylated	intergenic
chr10	51779501	51780000	51779501-51780000	0.52853	1.82099	0.290243	0.000336268	Down-methylated	intergenic
chr10	51801501	51802000	51801501-51802000	0.825936	2.14889	0.384354	0.000737012	Down-methylated	intergenic
chr10	53048501	53049000	53048501-53049000	1.00308	2.62324	0.382383	0.000625253	Down-methylated	intergenic
chr10	53098501	53099000	53098501-53099000	0.727477	2.14944	0.33845	0.000446521	Down-methylated	intergenic
chr10	53127501	53128000	53127501-53128000	2.88253	0.970567	2.96994	9.9e-05	Up-methylated	intergenic
chr10	53139501	53140000	53139501-53140000	0.198647	1.80646	0.109965	3.13e-07	Down-methylated	intergenic
chr10	53243501	53244000	53243501-53244000	0.373259	1.49682	0.249369	0.00060158	Down-methylated	intergenic
chr10	5366001	5366500	5366001-5366500	2.00472	0.601453	3.33313	0.000140401	Up-methylated	intergenic
chr10	54102501	54103000	54102501-54103000	2.61298	1.03779	2.51784	0.000625253	Up-methylated	intergenic
chr10	54302001	54302500	54302001-54302500	2.57933	0.734645	3.51099	9.55e-06	Up-methylated	intergenic
chr10	55702001	55702500	55702001-55702500	0.377884	1.70153	0.222084	8.14e-05	Down-methylated	intergenic
chr10	55813001	55813500	55813001-55813500	0.379671	1.81993	0.208619	1.3e-05	Down-methylated	intergenic
chr10	559001	559500	559001-559500	0.515026	2.09736	0.245559	1.41e-05	Down-methylated	intergenic
chr10	56111001	56111500	56111001-56111500	2.78162	0.650722	4.27466	7.6e-07	Up-methylated	intergenic
chr10	56183501	56184000	56183501-56184000	2.23756	0.620756	3.60458	1.74e-05	Up-methylated	intergenic
chr10	56230501	56231000	56230501-56231000	0.586147	1.82285	0.321555	0.000805069	Down-methylated	intergenic
chr10	57261001	57261500	57261001-57261500	0.572343	1.93971	0.295066	0.000343087	Down-methylated	intergenic
chr10	57276001	57276500	57276001-57276500	2.26139	0.302856	7.46688	1.04e-08	Up-methylated	intergenic
chr10	5729001	5729500	5729001-5729500	1.85822	0.460203	4.03783	4.16e-05	Up-methylated	intergenic
chr10	57509001	57509500	57509001-57509500	1.66495	0.278867	5.9704	4.73e-06	Up-methylated	intergenic
chr10	57519501	57520000	57519501-57520000	0.299505	1.39904	0.214079	0.000121893	Down-methylated	intergenic
chr10	57550501	57551000	57550501-57551000	0.472767	1.93295	0.244583	5.01e-05	Down-methylated	intergenic
chr10	57556501	57557000	57556501-57557000	1.69128	5.22751	0.323534	3.23e-06	Down-methylated	intergenic
chr10	57605501	57606000	57605501-57606000	0.347943	1.44441	0.24089	0.000417092	Down-methylated	intergenic
chr10	57633501	57634000	57633501-57634000	0.564446	1.75268	0.322047	0.000818375	Down-methylated	intergenic
chr10	57892501	57893000	57892501-57893000	0.910669	2.6121	0.348635	0.000405747	Down-methylated	intron	100520446	NM_001195781	PIP4K2A	phosphatidylinositol-5-phosphate 4-kise, type II, alpha
chr10	57899001	57899500	57899001-57899500	1.43524	3.44226	0.416949	0.000642254	Down-methylated	intron	100520446	NM_001195781	PIP4K2A	phosphatidylinositol-5-phosphate 4-kise, type II, alpha
chr10	57911501	57912000	57911501-57912000	2.69078	0.893003	3.01319	5.83e-05	Up-methylated	intron	100520446	NM_001195781	PIP4K2A	phosphatidylinositol-5-phosphate 4-kise, type II, alpha
chr10	57949001	57949500	57949001-57949500	1.68935	0.339346	4.97826	8.88e-06	Up-methylated	intron	100520446	NM_001195781	PIP4K2A	phosphatidylinositol-5-phosphate 4-kise, type II, alpha
chr10	58091001	58091500	58091001-58091500	2.01035	0.475609	4.22691	2.39e-05	Up-methylated	intergenic
chr10	58110501	58111000	58110501-58111000	0.776897	2.27195	0.341952	0.000559174	Down-methylated	intergenic
chr10	58308001	58308500	58308001-58308500	4.01168	1.85335	2.16455	0.000673719	Up-methylated	intergenic
chr10	59485001	59485500	59485001-59485500	0.523837	1.93314	0.270977	9.95e-05	Down-methylated	intergenic
chr10	59549501	59550000	59549501-59550000	0.373628	1.50641	0.248025	0.000295738	Down-methylated	intergenic
chr10	59633501	59634000	59633501-59634000	0.82169	2.46879	0.332831	0.000420945	Down-methylated	intergenic
chr10	59634001	59634500	59634001-59634500	1.02877	2.62096	0.392515	0.000498997	Down-methylated	intergenic
chr10	60155501	60156000	60155501-60156000	0.543616	1.70995	0.317913	0.000614452	Down-methylated	intergenic
chr10	60685501	60686000	60685501-60686000	0.308685	1.5898	0.194166	4.61e-05	Down-methylated	intergenic
chr10	6099501	6100000	6099501-6100000	1.94562	0.602625	3.22857	0.000253683	Up-methylated	intergenic
chr10	61197001	61197500	61197001-61197500	0.409612	2.72019	0.150582	3.56e-08	Down-methylated	intergenic
chr10	61622501	61623000	61622501-61623000	0.288975	1.40166	0.206166	0.000121893	Down-methylated	intergenic
chr10	61642001	61642500	61642001-61642500	0.39267	1.7633	0.22269	5.82e-05	Down-methylated	intergenic
chr10	61704001	61704500	61704001-61704500	3.28668	1.09334	3.00609	3.34e-05	Up-methylated	intergenic
chr10	61927501	61928000	61927501-61928000	0.743749	2.51198	0.296081	9.46e-05	Down-methylated	intergenic
chr10	61953001	61953500	61953001-61953500	0.672968	2.03244	0.331114	0.000980784	Down-methylated	intergenic
chr10	62141001	62141500	62141001-62141500	1.05422	3.31667	0.317855	2.13e-05	Down-methylated	intergenic
chr10	62246501	62247000	62246501-62247000	1.22533	3.41013	0.35932	0.000185707	Down-methylated	intergenic
chr10	62585001	62585500	62585001-62585500	1.42185	3.47213	0.409503	0.000889846	Down-methylated	intergenic
chr10	62592001	62592500	62592001-62592500	0.319216	1.45399	0.219545	8.39e-05	Down-methylated	intergenic
chr10	62735501	62736000	62735501-62736000	2.6095	1.03524	2.52068	0.000782747	Up-methylated	intergenic
chr10	62739001	62739500	62739001-62739500	1.974	0.389668	5.06585	6.47e-06	Up-methylated	intergenic
chr10	62779001	62779500	62779001-62779500	2.02977	0.58037	3.49736	7.33e-05	Up-methylated	intergenic
chr10	62882001	62882500	62882001-62882500	0.469931	1.51229	0.310742	0.000839102	Down-methylated	intergenic
chr10	63135001	63135500	63135001-63135500	0.388414	1.44251	0.269262	0.000836314	Down-methylated	intergenic
chr10	63159001	63159500	63159001-63159500	3.68736	1.37766	2.67655	4.63e-05	Up-methylated	intergenic
chr10	63164001	63164500	63164001-63164500	0.978449	2.70796	0.361323	0.000486956	Down-methylated	intergenic
chr10	63172001	63172500	63172001-63172500	2.1607	0.80825	2.67331	0.000737012	Up-methylated	intergenic
chr10	63192501	63193000	63192501-63193000	0.289343	1.69065	0.171144	6.11e-06	Down-methylated	intergenic
chr10	63305001	63305500	63305001-63305500	0.203203	1.62964	0.124691	1.56e-06	Down-methylated	intergenic
chr10	63358501	63359000	63358501-63359000	1.11955	4.28329	0.261375	6.69e-07	Down-methylated	intergenic
chr10	63376501	63377000	63376501-63377000	1.12507	2.75218	0.408793	0.000876379	Down-methylated	intergenic
chr10	63381001	63381500	63381001-63381500	0.293531	1.33729	0.219497	0.000256747	Down-methylated	intergenic
chr10	63387001	63387500	63387001-63387500	0.268214	1.49817	0.179028	5.77e-05	Down-methylated	intergenic
chr10	63388001	63388500	63388001-63388500	0.394757	1.41017	0.279936	0.000587539	Down-methylated	intergenic
chr10	63395001	63395500	63395001-63395500	0.516212	2.27492	0.226915	1.29e-05	Down-methylated	intergenic
chr10	63398001	63398500	63398001-63398500	0.637218	2.49474	0.255424	1.16e-05	Down-methylated	intergenic
chr10	63656001	63656500	63656001-63656500	0.931564	2.79406	0.333408	0.000312078	Down-methylated	intron	100525480	NM_001244388	LOC100525480	cyclin-Y
chr10	6379501	6380000	6379501-6380000	3.67804	1.41261	2.60372	8.37e-05	Up-methylated	intergenic
chr10	64180501	64181000	64180501-64181000	5.8565	2.80985	2.08427	0.000345611	Up-methylated	intergenic
chr10	6443001	6443500	6443001-6443500	0.308754	1.61922	0.19068	3.22e-05	Down-methylated	intergenic
chr10	64922501	64923000	64922501-64923000	3.30728	1.44256	2.29265	0.000663622	Up-methylated	intron	100511150	NM_001243935	CAMK1D	calcium/calmodulin-dependent protein kise ID
chr10	65021001	65021500	65021001-65021500	1.26195	3.25843	0.387288	0.000585943	Down-methylated	intergenic
chr10	65493001	65493500	65493001-65493500	0.265075	1.30684	0.202837	0.000256747	Down-methylated	intergenic
chr10	6576501	6577000	6576501-6577000	3.35606	1.08829	3.08379	8.23e-06	Up-methylated	intergenic
chr10	65797001	65797500	65797001-65797500	5.54981	2.68088	2.07014	0.000378216	Up-methylated	intergenic
chr10	66849001	66849500	66849001-66849500	1.43778	3.69486	0.389129	0.000301504	Down-methylated	intergenic
chr10	66870001	66870500	66870001-66870500	0.686132	2.14154	0.320391	0.000446521	Down-methylated	intergenic
chr10	66891001	66891500	66891001-66891500	2.31066	0.838877	2.75447	0.000718275	Up-methylated	intergenic
chr10	66900001	66900500	66900001-66900500	2.37682	0.847811	2.80348	0.000718275	Up-methylated	intergenic
chr10	66942501	66943000	66942501-66943000	0.367216	1.49261	0.246022	0.000209475	Down-methylated	intergenic
chr10	67606501	67607000	67606501-67607000	0.392601	1.81233	0.216628	2.97e-05	Down-methylated	intergenic
chr10	67675001	67675500	67675001-67675500	2.04998	0.478151	4.2873	2.39e-05	Up-methylated	intergenic
chr10	67741001	67741500	67741001-67741500	1.71993	0.125844	13.6672	1.47e-08	Up-methylated	intergenic
chr10	67990501	67991000	67990501-67991000	0.738007	2.11101	0.349599	0.000446521	Down-methylated	intergenic
chr10	68053001	68053500	68053001-68053500	1.70741	0.560703	3.04512	0.000614452	Up-methylated	intergenic
chr10	68992001	68992500	68992001-68992500	0.418723	1.43452	0.291891	0.000836314	Down-methylated	intergenic
chr10	69259501	69260000	69259501-69260000	1.11522	2.92182	0.381686	0.000815428	Down-methylated	intergenic
chr10	69401001	69401500	69401001-69401500	2.74151	1.11175	2.46595	0.000732861	Up-methylated	intergenic
chr10	70031001	70031500	70031001-70031500	0.829656	2.4259	0.341999	0.000420945	Down-methylated	intergenic
chr10	70079001	70079500	70079001-70079500	1.11019	2.81642	0.394184	0.000845191	Down-methylated	intergenic
chr10	7042001	7042500	7042001-7042500	0.706048	2.09948	0.336297	0.000951133	Down-methylated	intergenic
chr10	70641501	70642000	70641501-70642000	1.71247	0.553657	3.09302	0.00082905	Up-methylated	intergenic
chr10	70815501	70816000	70815501-70816000	0.362661	1.58258	0.229158	0.000148242	Down-methylated	intergenic
chr10	7137501	7138000	7137501-7138000	0.862463	2.41752	0.356756	0.000535472	Down-methylated	intergenic
chr10	71427001	71427500	71427001-71427500	0.575111	1.82412	0.315281	0.000805069	Down-methylated	intergenic
chr10	71450501	71451000	71450501-71451000	1.99389	4.64577	0.429184	0.000610999	Down-methylated	intergenic
chr10	71492001	71492500	71492001-71492500	3.54485	1.59633	2.22062	0.000719	Up-methylated	intergenic
chr10	7195001	7195500	7195001-7195500	2.17325	0.675075	3.21927	0.000260379	Up-methylated	intergenic
chr10	72221001	72221500	72221001-72221500	3.65131	0.987987	3.6957	2.89e-07	Up-methylated	intergenic
chr10	72372001	72372500	72372001-72372500	0.426186	1.8741	0.227408	2.12e-05	Down-methylated	intergenic
chr10	72454501	72455000	72454501-72455000	2.65409	0.900152	2.94849	9.63e-05	Up-methylated	intergenic
chr10	72582001	72582500	72582001-72582500	2.80613	1.19874	2.34089	0.000686566	Up-methylated	intergenic
chr10	72733501	72734000	72733501-72734000	5.37886	2.35207	2.28686	0.000131474	Up-methylated	intergenic
chr10	7274501	7275000	7274501-7275000	0.748307	2.09363	0.357421	0.000951133	Down-methylated	intergenic
chr10	72765001	72765500	72765001-72765500	0.596378	1.96384	0.30368	0.000599455	Down-methylated	intergenic
chr10	73176501	73177000	73176501-73177000	0.460886	1.65102	0.279152	0.000614161	Down-methylated	intergenic
chr10	7318001	7318500	7318001-7318500	0.423347	1.48649	0.284796	0.00060158	Down-methylated	intergenic
chr10	73290001	73290500	73290001-73290500	2.38082	0.96091	2.47767	0.000836104	Up-methylated	intergenic
chr10	73329001	73329500	73329001-73329500	0.31159	1.51511	0.205655	9.48e-05	Down-methylated	intergenic
chr10	73344001	73344500	73344001-73344500	4.99299	1.97592	2.52691	2.59e-05	Up-methylated	intergenic
chr10	73368501	73369000	73368501-73369000	0.400567	1.43226	0.279675	0.000836314	Down-methylated	intergenic
chr10	7337501	7338000	7337501-7338000	0.75158	2.28598	0.328778	0.000262923	Down-methylated	intergenic
chr10	73447501	73448000	73447501-73448000	1.05284	2.78304	0.378307	0.000709265	Down-methylated	intergenic
chr10	73568501	73569000	73568501-73569000	2.25275	0.733558	3.07098	0.000199506	Up-methylated	intergenic
chr10	73888001	73888500	73888001-73888500	3.7209	1.43896	2.58583	0.000101589	Up-methylated	intergenic
chr10	73902001	73902500	73902001-73902500	2.84308	1.00101	2.84021	0.000126454	Up-methylated	intergenic
chr10	73904001	73904500	73904001-73904500	0.382439	1.53801	0.248658	0.000432142	Down-methylated	intergenic
chr10	74193001	74193500	74193001-74193500	0.301293	1.6023	0.188038	1.88e-05	Down-methylated	intergenic
chr10	74260501	74261000	74260501-74261000	4.92986	1.84303	2.67487	1.53e-05	Up-methylated	intergenic
chr10	74281001	74281500	74281001-74281500	4.95839	2.11212	2.34759	7.77e-05	Up-methylated	intergenic
chr10	7460501	7461000	7460501-7461000	0.864018	2.70326	0.319621	0.000125791	Down-methylated	intergenic
chr10	7470501	7471000	7470501-7471000	0.389833	1.45192	0.268495	0.000836314	Down-methylated	intergenic
chr10	7488001	7488500	7488001-7488500	0.975912	2.7434	0.355731	0.000252416	Down-methylated	intergenic
chr10	7492001	7492500	7492001-7492500	0.25471	1.39738	0.182276	4.89e-05	Down-methylated	intergenic
chr10	7499001	7499500	7499001-7499500	0.276957	1.44376	0.19183	8.39e-05	Down-methylated	intergenic
chr10	750501	751000	750501-751000	0.347874	1.71193	0.203205	3.69e-05	Down-methylated	intergenic
chr10	7590501	7591000	7590501-7591000	0.604003	2.11557	0.285504	8.12e-05	Down-methylated	intergenic
chr10	76013501	76014000	76013501-76014000	4.48738	2.12904	2.1077	0.000629817	Up-methylated	intergenic
chr10	7613501	7614000	7613501-7614000	0.123542	1.51119	0.0817514	4.15e-07	Down-methylated	intergenic
chr10	76299501	76300000	76299501-76300000	2.74698	1.08185	2.53915	0.000486956	Up-methylated	intergenic
chr10	77385001	77385500	77385001-77385500	0.412449	1.82639	0.225828	6.36e-05	Down-methylated	intergenic
chr10	7839501	7840000	7839501-7840000	0.987862	2.52376	0.391424	0.000978971	Down-methylated	intergenic
chr10	7863501	7864000	7863501-7864000	0.118918	1.36498	0.0871208	2.42e-06	Down-methylated	intergenic
chr10	7873501	7874000	7873501-7874000	0.830941	2.38773	0.348004	0.000535472	Down-methylated	intergenic
chr10	7889001	7889500	7889001-7889500	1.18532	2.89864	0.408923	0.000557253	Down-methylated	intergenic
chr10	79098001	79098500	79098001-79098500	2.48147	0.768689	3.22819	5.27e-05	Up-methylated	intergenic
chr10	8017501	8018000	8017501-8018000	4.36917	2.09251	2.08801	0.000873539	Up-methylated	intergenic
chr10	8921001	8921500	8921001-8921500	1.80378	0.566681	3.18306	0.000248359	Up-methylated	intergenic
chr10	9303501	9304000	9303501-9304000	0.424698	2.07735	0.204442	2.8e-06	Down-methylated	intergenic
chr10	9413001	9413500	9413001-9413500	0.390202	2.38303	0.163742	2.66e-07	Down-methylated	intergenic
chr10	9953001	9953500	9953001-9953500	7.22667	3.85402	1.8751	0.000990081	Up-methylated	CDS	100415922	NM_001184753	SPATA17	spermatogenesis associated 17
chr10	9991001	9991500	9991001-9991500	2.84686	0.841288	3.38393	1.55e-05	Up-methylated	intron	100415922	NM_001184753	SPATA17	spermatogenesis associated 17
chr11	10059501	10060000	10059501-10060000	1.66822	0.571305	2.92002	0.00082905	Up-methylated	intron	100156440	NM_001190192	RFC3	replication factor C (activator 1) 3, 38kDa
chr11	10071501	10072000	10071501-10072000	2.5585	1.04911	2.43874	0.000978971	Up-methylated	TTR	100156440	NM_001190192	RFC3	replication factor C (activator 1) 3, 38kDa
chr11	10088001	10088500	10088001-10088500	0.870566	2.74807	0.316792	9.9e-05	Down-methylated	intergenic
chr11	10088501	10089000	10088501-10089000	1.21965	3.03194	0.402269	0.000643806	Down-methylated	intergenic
chr11	10381001	10381500	10381001-10381500	2.69406	0.872625	3.0873	5.83e-05	Up-methylated	intergenic
chr11	11117001	11117500	11117001-11117500	0.168638	1.75701	0.0959798	1.3e-07	Down-methylated	intergenic
chr11	1153501	1154000	1153501-1154000	1.1621	3.17696	0.365791	0.000192182	Down-methylated	intergenic
chr11	11590001	11590500	11590001-11590500	2.49544	0.759163	3.28709	6.9e-05	Up-methylated	intergenic
chr11	11707501	11708000	11707501-11708000	0.197296	1.58308	0.124628	2.33e-06	Down-methylated	intergenic
chr11	11881001	11881500	11881001-11881500	4.80011	1.95453	2.45589	4.92e-05	Up-methylated	intergenic
chr11	11905501	11906000	11905501-11906000	3.23355	1.3804	2.34247	0.000709507	Up-methylated	intergenic
chr11	11917501	11918000	11917501-11918000	3.27906	1.33522	2.45582	0.000408861	Up-methylated	intergenic
chr11	11928501	11929000	11928501-11929000	3.06155	1.0662	2.87146	5.13e-05	Up-methylated	intergenic
chr11	11937001	11937500	11937001-11937500	2.9137	1.0872	2.68001	0.00019943	Up-methylated	intergenic
chr11	11972001	11972500	11972001-11972500	6.64913	3.21237	2.06985	0.000281872	Up-methylated	intergenic
chr11	12084501	12085000	12084501-12085000	0.409544	1.61886	0.252983	0.000159126	Down-methylated	intergenic
chr11	12124001	12124500	12124001-12124500	0.472767	1.88378	0.250968	9.41e-05	Down-methylated	intergenic
chr11	12151501	12152000	12151501-12152000	1.88644	0.580535	3.24949	0.000248359	Up-methylated	intergenic
chr11	12223501	12224000	12223501-12224000	2.43064	0.591318	4.11055	9.8e-07	Up-methylated	intergenic
chr11	12331001	12331500	12331001-12331500	3.3069	0.817316	4.04605	6.02e-07	Up-methylated	intergenic
chr11	12331501	12332000	12331501-12332000	2.26565	0.374579	6.04851	5.05e-08	Up-methylated	intergenic
chr11	12361501	12362000	12361501-12362000	3.04218	1.01008	3.01183	1.9e-05	Up-methylated	intergenic
chr11	12497501	12498000	12497501-12498000	0.424767	1.86542	0.227706	2.12e-05	Down-methylated	intergenic
chr11	12583501	12584000	12583501-12584000	0.248367	1.46596	0.169423	2.24e-05	Down-methylated	intergenic
chr11	12888001	12888500	12888001-12888500	2.79046	0.760289	3.67026	1.04e-05	Up-methylated	intergenic
chr11	12948501	12949000	12948501-12949000	0.405288	1.64812	0.245909	7.41e-05	Down-methylated	intergenic
chr11	13084001	13084500	13084001-13084500	3.51447	1.5244	2.30547	0.000519364	Up-methylated	intergenic
chr11	13634501	13635000	13634501-13635000	0.387063	2.37697	0.162839	2.66e-07	Down-methylated	intergenic
chr11	13918501	13919000	13918501-13919000	0.432227	1.57208	0.27494	0.000610143	Down-methylated	intergenic
chr11	1416001	1416500	1416001-1416500	2.71354	1.12217	2.41811	0.000732861	Up-methylated	intergenic
chr11	14604501	14605000	14604501-14605000	2.7799	1.13457	2.45018	0.000709265	Up-methylated	intergenic
chr11	15064501	15065000	15064501-15065000	0.448801	1.56362	0.287027	0.000610143	Down-methylated	intergenic
chr11	15071001	15071500	15071001-15071500	0.385344	1.53457	0.251108	0.000432142	Down-methylated	intergenic
chr11	15166001	15166500	15166001-15166500	0.442458	1.74933	0.25293	0.00012189	Down-methylated	intergenic
chr11	15295501	15296000	15295501-15296000	2.69108	1.05759	2.54453	0.000757357	Up-methylated	intergenic
chr11	15301001	15301500	15301001-15301500	2.40532	0.842312	2.85561	0.000337886	Up-methylated	intergenic
chr11	15306501	15307000	15306501-15307000	2.25471	0.847282	2.66111	0.000434873	Up-methylated	intergenic
chr11	15692001	15692500	15692001-15692500	2.35635	0.382439	6.16136	5.05e-08	Up-methylated	promoter	397077	NM_214014	FOXO1	forkhead box O1
chr11	16210001	16210500	16210001-16210500	0.542265	1.90975	0.283946	0.000135113	Down-methylated	intergenic
chr11	16444001	16444500	16444001-16444500	1.85434	4.02268	0.46097	0.000790623	Down-methylated	intergenic
chr11	16531501	16532000	16531501-16532000	0.316146	1.63343	0.193548	3.22e-05	Down-methylated	intergenic
chr11	16570001	16570500	16570001-16570500	2.939	0.846378	3.47245	2.01e-05	Up-methylated	intergenic
chr11	16905001	16905500	16905001-16905500	3.32548	1.3867	2.39811	0.000328721	Up-methylated	intergenic
chr11	17090501	17091000	17090501-17091000	1.98318	0.639939	3.09902	0.000343087	Up-methylated	intergenic
chr11	1717001	1717500	1717001-1717500	0	1.82673	0	3.67e-11	Down-methylated	intergenic
chr11	17182001	17182500	17182001-17182500	2.50274	0.972564	2.57334	0.000809008	Up-methylated	intergenic
chr11	17192501	17193000	17192501-17193000	0.188048	1.40827	0.133531	1.77e-05	Down-methylated	intergenic
chr11	17977001	17977500	17977001-17977500	0.346592	1.39134	0.249106	0.000587539	Down-methylated	intergenic
chr11	18223501	18224000	18223501-18224000	0.516949	1.85175	0.279168	0.000248359	Down-methylated	intergenic
chr11	18437501	18438000	18437501-18438000	1.79632	0.491722	3.65312	8.81e-05	Up-methylated	intergenic
chr11	1864001	1864500	1864001-1864500	1.18985	3.01491	0.394654	0.000643806	Down-methylated	intergenic
chr11	18716501	18717000	18716501-18717000	0.312872	1.35058	0.231658	0.000397294	Down-methylated	intergenic
chr11	1879001	1879500	1879001-1879500	1.13088	3.15207	0.358775	0.00023672	Down-methylated	intergenic
chr11	18950001	18950500	18950001-18950500	0.757486	2.14926	0.352441	0.000737012	Down-methylated	intergenic
chr11	18988001	18988500	18988001-18988500	1.89322	0.454407	4.16636	4.16e-05	Up-methylated	intergenic
chr11	19070001	19070500	19070001-19070500	3.40118	1.44421	2.35504	0.000470342	Up-methylated	intergenic
chr11	19135001	19135500	19135001-19135500	2.82023	1.13105	2.49346	0.000475075	Up-methylated	intergenic
chr11	19139001	19139500	19139001-19139500	2.46668	0.235228	10.4863	1.38e-10	Up-methylated	intergenic
chr11	19253001	19253500	19253001-19253500	0.189767	1.47654	0.128521	2.43e-06	Down-methylated	intergenic
chr11	19275001	19275500	19275001-19275500	3.45657	0.873797	3.9558	1.01e-06	Up-methylated	intergenic
chr11	19313501	19314000	19313501-19314000	2.15294	0.172042	12.514	4.61e-10	Up-methylated	intergenic
chr11	19314001	19314500	19314001-19314500	2.42591	0.20645	11.7506	1.38e-10	Up-methylated	intergenic
chr11	1939001	1939500	1939001-1939500	0.522187	1.76538	0.295793	0.000818375	Down-methylated	intergenic
chr11	19645501	19646000	19645501-19646000	0.239555	1.91711	0.124956	2.15e-07	Down-methylated	TTR		NM_001285967
chr11	19789001	19789500	19789001-19789500	0.579969	1.7899	0.324024	0.000611716	Down-methylated	intergenic
chr11	19798501	19799000	19798501-19799000	0.367285	1.40891	0.260687	0.000587539	Down-methylated	TTR	595120	NM_001042375	ITM2B	integral membrane protein 2B
chr11	20004501	20005000	20004501-20005000	0.525392	2.44853	0.214574	3.87e-06	Down-methylated	intergenic
chr11	20017501	20018000	20017501-20018000	2.65041	0.568762	4.65996	7.2e-07	Up-methylated	intergenic
chr11	20053501	20054000	20053501-20054000	3.06748	1.28931	2.37917	0.000925251	Up-methylated	intergenic
chr11	20064501	20065000	20064501-20065000	0.619226	1.97824	0.313019	0.000257632	Down-methylated	intergenic
chr11	2009501	2010000	2009501-2010000	1.04288	2.90627	0.358839	0.000374124	Down-methylated	intergenic
chr11	2010001	2010500	2010001-2010500	0.934565	2.86868	0.325783	0.000126891	Down-methylated	intergenic
chr11	20166501	20167000	20166501-20167000	0.706046	2.64631	0.266804	2.48e-05	Down-methylated	intergenic
chr11	20263501	20264000	20263501-20264000	0.516814	1.72072	0.300348	0.000329976	Down-methylated	intergenic
chr11	2033001	2033500	2033001-2033500	0.401781	1.56236	0.257162	0.000310054	Down-methylated	intergenic
chr11	2033501	2034000	2033501-2034000	0.94121	3.05728	0.307859	2.42e-05	Down-methylated	intergenic
chr11	20809001	20809500	20809001-20809500	2.12509	0.703023	3.02278	0.000451062	Up-methylated	intergenic
chr11	20940001	20940500	20940001-20940500	0.586079	1.86296	0.314596	0.00060655	Down-methylated	intron	397432	NM_214217	HTR2A	5-hydroxytryptamine (serotonin) receptor 2A, G protein-coupled
chr11	2100001	2100500	2100001-2100500	1.11603	3.39656	0.328576	3.5e-05	Down-methylated	intergenic
chr11	21080501	21081000	21080501-21081000	0.439621	1.60445	0.274001	0.000443062	Down-methylated	intergenic
chr11	21088501	21089000	21088501-21089000	0.373628	1.3695	0.272821	0.000826511	Down-methylated	intergenic
chr11	21105501	21106000	21105501-21106000	3.00011	1.25028	2.39956	0.000787035	Up-methylated	intergenic
chr11	21117501	21118000	21117501-21118000	0.876608	2.62881	0.333461	0.000202896	Down-methylated	intergenic
chr11	21118001	21118500	21118001-21118500	0.481579	1.9111	0.25199	0.000135113	Down-methylated	intergenic
chr11	21118501	21119000	21118501-21119000	4.15931	1.80991	2.29808	0.000362185	Up-methylated	intergenic
chr11	21311001	21311500	21311001-21311500	1.7062	0.390515	4.3691	3.69e-05	Up-methylated	intergenic
chr11	21666001	21666500	21666001-21666500	0.450218	1.49732	0.300682	0.000839102	Down-methylated	intergenic
chr11	2182001	2182500	2182001-2182500	2.01046	5.44148	0.36947	2.69e-05	Down-methylated	intergenic
chr11	21951501	21952000	21951501-21952000	0.444109	1.77525	0.250167	8.81e-05	Down-methylated	intergenic
chr11	21952501	21953000	21952501-21953000	0.459263	1.63857	0.280282	0.00032135	Down-methylated	intergenic
chr11	22712501	22713000	22712501-22713000	0.760254	2.2186	0.342673	0.000718275	Down-methylated	intergenic
chr11	22738501	22739000	22738501-22739000	2.22541	0.725864	3.06588	0.00015175	Up-methylated	intergenic
chr11	22758501	22759000	22758501-22759000	0.385578	1.51394	0.254685	0.000209475	Down-methylated	intergenic
chr11	22779501	22780000	22779501-22780000	0.843325	2.55255	0.330385	0.000203475	Down-methylated	intergenic
chr11	22970001	22970500	22970001-22970500	0.153483	2.1112	0.0726995	2.2e-09	Down-methylated	intergenic
chr11	23019001	23019500	23019001-23019500	0.555701	1.83816	0.302314	0.000456674	Down-methylated	intergenic
chr11	23048001	23048500	23048001-23048500	0.668644	2.98474	0.224021	1.18e-06	Down-methylated	intergenic
chr11	23060001	23060500	23060001-23060500	0.460449	2.21976	0.207432	5.44e-06	Down-methylated	intergenic
chr11	2323001	2323500	2323001-2323500	0.725321	2.09142	0.346808	0.000951133	Down-methylated	intergenic
chr11	232501	233000	232501-233000	0.748005	2.49674	0.299592	0.000122153	Down-methylated	intergenic
chr11	2364501	2365000	2364501-2365000	1.34185	3.51111	0.382172	0.000265775	Down-methylated	intergenic
chr11	23939501	23940000	23939501-23940000	0.369004	1.42356	0.259212	0.000587539	Down-methylated	intergenic
chr11	23962001	23962500	23962001-23962500	4.65471	2.15638	2.15857	0.000394447	Up-methylated	intergenic
chr11	24107501	24108000	24107501-24108000	2.83154	1.24531	2.27377	0.00099942	Up-methylated	intergenic
chr11	24224501	24225000	24224501-24225000	2.55998	0.98193	2.60709	0.000511145	Up-methylated	intergenic
chr11	24664001	24664500	24664001-24664500	0.144672	1.59715	0.090581	1.74e-07	Down-methylated	intergenic
chr11	24919001	24919500	24919001-24919500	2.56576	1.02962	2.49193	0.000978971	Up-methylated	intergenic
chr11	2524501	2525000	2524501-2525000	1.06526	2.94448	0.361782	0.000197835	Down-methylated	intergenic
chr11	25403001	25403500	25403001-25403500	0.743682	2.09837	0.35441	0.000951133	Down-methylated	intergenic
chr11	25904001	25904500	25904001-25904500	4.44549	2.06669	2.15102	0.000426069	Up-methylated	intergenic
chr11	2591501	2592000	2591501-2592000	0.344969	1.67997	0.205343	2.24e-05	Down-methylated	intergenic
chr11	2615501	2616000	2615501-2616000	0.910601	2.78611	0.326836	0.000126454	Down-methylated	intergenic
chr11	26251501	26252000	26251501-26252000	0.486571	1.60446	0.303261	0.000836286	Down-methylated	intergenic
chr11	26301501	26302000	26301501-26302000	0.421697	1.85373	0.227486	4.59e-05	Down-methylated	intergenic
chr11	2645501	2646000	2645501-2646000	1.25466	3.36395	0.372971	0.000153558	Down-methylated	intergenic
chr11	26605001	26605500	26605001-26605500	1.95807	0.631602	3.10017	0.000343087	Up-methylated	intron	100155739	NM_001243580	MTRF1	mitochondrial translatiol release factor 1
chr11	26630501	26631000	26630501-26631000	0.433946	1.46613	0.295981	0.000836314	Down-methylated	intergenic
chr11	26753001	26753500	26753001-26753500	0.738825	2.46453	0.299784	0.000157703	Down-methylated	intergenic
chr11	26947001	26947500	26947001-26947500	1.06347	2.74194	0.387852	0.000732861	Down-methylated	intergenic
chr11	2717001	2717500	2717001-2717500	0.576462	2.12769	0.270933	8.12e-05	Down-methylated	intergenic
chr11	2718501	2719000	2718501-2719000	0.594959	2.27916	0.261043	4.81e-05	Down-methylated	intergenic
chr11	2742501	2743000	2742501-2743000	0.524206	1.60156	0.327309	0.000836286	Down-methylated	intergenic
chr11	2888501	2889000	2888501-2889000	3.87186	1.55247	2.49401	0.000100273	Up-methylated	intergenic
chr11	2915501	2916000	2915501-2916000	0.968383	2.86037	0.338552	7.9e-05	Down-methylated	intergenic
chr11	3257001	3257500	3257001-3257500	5.88701	2.87032	2.051	0.000430781	Up-methylated	intergenic
chr11	3563001	3563500	3563001-3563500	3.03809	0.852896	3.56208	2.52e-06	Up-methylated	intergenic
chr11	3626001	3626500	3626001-3626500	2.08127	0.737005	2.82396	0.000773085	Up-methylated	intergenic
chr11	3682501	3683000	3682501-3683000	3.02806	1.26976	2.38475	0.000643806	Up-methylated	intergenic
chr11	3998001	3998500	3998001-3998500	3.20227	1.45235	2.2049	0.000959821	Up-methylated	intergenic
chr11	4019001	4019500	4019001-4019500	2.67154	0.851065	3.13906	5.66e-05	Up-methylated	intergenic
chr11	4103001	4103500	4103001-4103500	1.77519	0.57847	3.06877	0.000336268	Up-methylated	intergenic
chr11	441001	441500	441001-441500	0.58713	1.83927	0.319219	0.000805069	Down-methylated	intergenic
chr11	4486501	4487000	4486501-4487000	1.33715	3.80621	0.351309	4.67e-05	Down-methylated	intergenic
chr11	4513001	4513500	4513001-4513500	0.608559	1.92948	0.315401	0.000343087	Down-methylated	intergenic
chr11	4523501	4524000	4523501-4524000	1.99898	0.673887	2.96634	0.000599455	Up-methylated	intergenic
chr11	4532001	4532500	4532001-4532500	1.06175	3.07854	0.344887	0.000157894	Down-methylated	intergenic
chr11	4534501	4535000	4534501-4535000	0.367353	1.41491	0.259631	0.000587539	Down-methylated	intergenic
chr11	4761001	4761500	4761001-4761500	0	2.19241	0	3.86e-13	Down-methylated	intergenic
chr11	4906501	4907000	4906501-4907000	2.22504	0.862127	2.58087	0.000892527	Up-methylated	intergenic
chr11	4991001	4991500	4991001-4991500	1.01196	2.74556	0.368583	0.00038998	Down-methylated	intergenic
chr11	503001	503500	503001-503500	4.40765	2.11178	2.08718	0.000976617	Up-methylated	intergenic
chr11	5043001	5043500	5043001-5043500	0.602653	2.61608	0.230365	1.83e-06	Down-methylated	intergenic
chr11	50493001	50493500	50493001-50493500	1.63166	0.339989	4.79917	1.29e-05	Up-methylated	intergenic
chr11	5251001	5251500	5251001-5251500	1.05429	2.75183	0.383123	0.000590301	Down-methylated	intergenic
chr11	54055001	54055500	54055001-54055500	0.224332	1.50931	0.148632	5.24e-06	Down-methylated	intergenic
chr11	54132001	54132500	54132001-54132500	1.75935	0.313094	5.61926	2.18e-06	Up-methylated	intergenic
chr11	54173501	54174000	54173501-54174000	0.577132	1.95584	0.295082	9.95e-05	Down-methylated	intergenic
chr11	54178501	54179000	54178501-54179000	1.88948	0.550221	3.43404	6.87e-05	Up-methylated	intergenic
chr11	54310001	54310500	54310001-54310500	0.278376	1.63405	0.170359	1.29e-05	Down-methylated	intergenic
chr11	548001	548500	548001-548500	0.483229	2.12688	0.227201	1.03e-05	Down-methylated	intergenic
chr11	55491501	55492000	55491501-55492000	0.507467	1.9027	0.266709	0.000135113	Down-methylated	intergenic
chr11	5559001	5559500	5559001-5559500	1.95038	0.673358	2.89649	0.000599455	Up-methylated	intergenic
chr11	56277001	56277500	56277001-56277500	2.13059	0.767501	2.77602	0.000446521	Up-methylated	intergenic
chr11	56297501	56298000	56297501-56298000	2.2646	0.322404	7.0241	3.42e-08	Up-methylated	intergenic
chr11	5649001	5649500	5649001-5649500	3.02289	1.19497	2.52969	0.000366269	Up-methylated	intergenic
chr11	5699501	5700000	5699501-5700000	1.52243	3.84392	0.396062	0.000205939	Down-methylated	intergenic
chr11	5844501	5845000	5844501-5845000	5.92783	2.93604	2.01899	0.000520777	Up-methylated	intergenic
chr11	5910501	5911000	5910501-5911000	0.572206	1.86639	0.306584	0.000340543	Down-methylated	intergenic
chr11	5956001	5956500	5956001-5956500	0.290694	2.38567	0.12185	8e-09	Down-methylated	intergenic
chr11	5965001	5965500	5965001-5965500	0.304061	1.44954	0.209763	8.39e-05	Down-methylated	intergenic
chr11	6223501	6224000	6223501-6224000	0.648865	2.92859	0.221563	7.8e-07	Down-methylated	intergenic
chr11	65001	65500	65001-65500	2.56765	0.939531	2.73291	0.000257426	Up-methylated	intron	396914	NM_213881	CRY	CRY protein
chr11	6554501	6555000	6554501-6555000	1.79385	0.517712	3.46496	0.000329976	Up-methylated	intergenic
chr11	6615001	6615500	6615001-6615500	0.657979	2.1917	0.300214	0.00015175	Down-methylated	intergenic
chr11	66502001	66502500	66502001-66502500	0.621763	1.95185	0.31855	0.000599455	Down-methylated	intergenic
chr11	6688501	6689000	6688501-6689000	0.831103	2.40316	0.345838	0.000334493	Down-methylated	intergenic
chr11	67398001	67398500	67398001-67398500	2.86061	1.2069	2.3702	0.000557253	Up-methylated	intergenic
chr11	67419501	67420000	67419501-67420000	2.00563	0.765538	2.6199	0.000980784	Up-methylated	intergenic
chr11	6770001	6770500	6770001-6770500	3.39555	1.38672	2.44862	0.000222937	Up-methylated	intergenic
chr11	68249001	68249500	68249001-68249500	1.96658	0.725715	2.70985	0.000773085	Up-methylated	intergenic
chr11	68374501	68375000	68374501-68375000	0.453357	2.56448	0.176783	1.29e-07	Down-methylated	intergenic
chr11	68402501	68403000	68402501-68403000	0.695817	2.42883	0.286483	5.27e-05	Down-methylated	intergenic
chr11	68524501	68525000	68524501-68525000	1.01085	3.51871	0.287278	4.13e-06	Down-methylated	intergenic
chr11	6857001	6857500	6857001-6857500	0.576899	1.85548	0.310917	0.00060655	Down-methylated	intergenic
chr11	68894501	68895000	68894501-68895000	3.80006	1.73157	2.19458	0.000879234	Up-methylated	intergenic
chr11	69633001	69633500	69633001-69633500	0.565932	2.75921	0.205106	7.6e-07	Down-methylated	intergenic
chr11	69661001	69661500	69661001-69661500	2.34648	0.515347	4.55321	2.88e-06	Up-methylated	TTR	574066	NM_001025227	DCT	dopachrome tautomerase
chr11	70224001	70224500	70224001-70224500	1.16112	2.89534	0.401031	0.00099942	Down-methylated	intergenic
chr11	70235501	70236000	70235501-70236000	0.45052	1.88905	0.238491	4.59e-05	Down-methylated	intergenic
chr11	70287001	70287500	70287001-70287500	1.95176	0.557615	3.50018	0.00018326	Up-methylated	intergenic
chr11	70547001	70547500	70547001-70547500	2.68437	0.959027	2.79906	0.000159808	Up-methylated	intergenic
chr11	70613501	70614000	70613501-70614000	0.445663	2.05743	0.216611	1.94e-05	Down-methylated	intergenic
chr11	71862001	71862500	71862001-71862500	2.27424	0.735106	3.09377	0.000199506	Up-methylated	intergenic
chr11	72462501	72463000	72462501-72463000	2.16965	0.843188	2.57315	0.000921637	Up-methylated	intergenic
chr11	72784001	72784500	72784001-72784500	1.82366	0.0599332	30.4282	1.52e-10	Up-methylated	intergenic
chr11	72866001	72866500	72866001-72866500	0.338763	1.54027	0.219937	0.000209475	Down-methylated	intergenic
chr11	73098501	73099000	73098501-73099000	0.56937	2.14283	0.265709	4.27e-05	Down-methylated	intergenic
chr11	73139501	73140000	73139501-73140000	0.864455	2.38186	0.362933	0.000680516	Down-methylated	intergenic
chr11	73161501	73162000	73161501-73162000	1.87793	0.606885	3.09438	0.000611716	Up-methylated	intergenic
chr11	73180001	73180500	73180001-73180500	0.418792	1.66113	0.252113	0.000113854	Down-methylated	intergenic
chr11	73751001	73751500	73751001-73751500	4.9464	2.47663	1.99723	0.000945373	Up-methylated	intergenic
chr11	73992501	73993000	73992501-73993000	0.75188	2.4672	0.30475	7.12e-05	Down-methylated	intergenic
chr11	74068501	74069000	74068501-74069000	0.473135	1.54746	0.305751	0.000839102	Down-methylated	intergenic
chr11	74184501	74185000	74184501-74185000	0.384158	1.40247	0.273915	0.000587539	Down-methylated	intergenic
chr11	74213001	74213500	74213001-74213500	0.368635	1.53151	0.240701	0.000209475	Down-methylated	intergenic
chr11	74295501	74296000	74295501-74296000	1.8348	0.0659106	27.8377	5.88e-11	Up-methylated	intergenic
chr11	74394001	74394500	74394001-74394500	0.340414	1.39757	0.243576	0.000278067	Down-methylated	intergenic
chr11	74739001	74739500	74739001-74739500	0.33272	1.41499	0.235139	0.000278067	Down-methylated	intergenic
chr11	74754001	74754500	74754001-74754500	3.30853	1.43959	2.29825	0.000389077	Up-methylated	intergenic
chr11	75058001	75058500	75058001-75058500	1.77219	0.658963	2.68936	0.000805069	Up-methylated	intergenic
chr11	75198001	75198500	75198001-75198500	0.425816	1.63894	0.259812	0.00032135	Down-methylated	intergenic
chr11	75344501	75345000	75344501-75345000	3.21789	0.922504	3.48822	3.9e-06	Up-methylated	intergenic
chr11	75345001	75345500	75345001-75345500	2.41426	0.604985	3.99062	7.06e-06	Up-methylated	intergenic
chr11	75478501	75479000	75478501-75479000	0.272333	1.64964	0.165086	1.29e-05	Down-methylated	intergenic
chr11	7562001	7562500	7562001-7562500	0.302779	1.66506	0.181842	2.24e-05	Down-methylated	intergenic
chr11	75699001	75699500	75699001-75699500	0.103695	1.55609	0.0666379	5.67e-08	Down-methylated	intergenic
chr11	76208501	76209000	76208501-76209000	0.250086	1.36262	0.183533	2.66e-05	Down-methylated	intergenic
chr11	76359001	76359500	76359001-76359500	0.159458	1.47142	0.10837	2.43e-06	Down-methylated	intergenic
chr11	76392501	76393000	76392501-76393000	0.474486	1.57565	0.301137	0.000443062	Down-methylated	intergenic
chr11	76396501	76397000	76396501-76397000	0.952995	2.95906	0.32206	8e-05	Down-methylated	intergenic
chr11	76435001	76435500	76435001-76435500	0.370723	1.51146	0.245275	9.48e-05	Down-methylated	intergenic
chr11	76511501	76512000	76511501-76512000	0.851631	2.43464	0.349797	0.000661805	Down-methylated	intergenic
chr11	76574501	76575000	76574501-76575000	2.62253	0.886195	2.95931	0.000123671	Up-methylated	intergenic
chr11	76737001	76737500	76737001-76737500	0.626619	2.19632	0.285303	8.46e-05	Down-methylated	intergenic
chr11	76884001	76884500	76884001-76884500	0.329883	1.5266	0.21609	9.48e-05	Down-methylated	intergenic
chr11	76986501	76987000	76986501-76987000	0.50328	1.71882	0.292805	0.000614452	Down-methylated	intergenic
chr11	77014501	77015000	77014501-77015000	1.29199	3.1706	0.407491	0.000734132	Down-methylated	intergenic
chr11	77348001	77348500	77348001-77348500	1.7333	0.562074	3.08376	0.000454819	Up-methylated	intergenic
chr11	77403001	77403500	77403001-77403500	1.26205	3.15798	0.399638	0.000511508	Down-methylated	intergenic
chr11	77528001	77528500	77528001-77528500	0.315709	1.59867	0.197482	4.61e-05	Down-methylated	intergenic
chr11	77578001	77578500	77578001-77578500	4.10962	1.84891	2.22273	0.000673719	Up-methylated	intergenic
chr11	77596001	77596500	77596001-77596500	0.462168	1.68533	0.274229	0.000450442	Down-methylated	intergenic
chr11	77782501	77783000	77782501-77783000	2.45906	0.896086	2.74422	0.00026112	Up-methylated	intergenic
chr11	77795001	77795500	77795001-77795500	0.379603	1.42349	0.26667	0.000587539	Down-methylated	intergenic
chr11	78024001	78024500	78024001-78024500	2.40957	0.759442	3.17282	9.03e-05	Up-methylated	intergenic
chr11	78053001	78053500	78053001-78053500	1.92664	0.593576	3.24582	0.000340543	Up-methylated	intergenic
chr11	78130001	78130500	78130001-78130500	0.447014	2.03347	0.219828	2.66e-05	Down-methylated	intergenic
chr11	78176501	78177000	78176501-78177000	4.36674	1.81407	2.40715	9.6e-05	Up-methylated	intergenic
chr11	78718501	78719000	78718501-78719000	0.459098	1.72498	0.266147	0.000329976	Down-methylated	intergenic
chr11	78768501	78769000	78768501-78769000	2.96088	1.182	2.50497	0.000845191	Up-methylated	intergenic
chr11	78808501	78809000	78808501-78809000	0.459332	1.53441	0.299354	0.000839102	Down-methylated	intergenic
chr11	78843001	78843500	78843001-78843500	0.41238	2.06527	0.199674	8.97e-06	Down-methylated	intergenic
chr11	78856501	78857000	78856501-78857000	0.234931	1.32586	0.177191	3.99e-05	Down-methylated	intergenic
chr11	78879001	78879500	78879001-78879500	0.034565	1.48993	0.0231991	2.78e-09	Down-methylated	intergenic
chr11	78879501	78880000	78879501-78880000	0.06913	1.40283	0.0492788	6.2e-08	Down-methylated	intergenic
chr11	78880001	78880500	78880001-78880500	0.587605	4.57762	0.128365	2.81e-12	Down-methylated	intergenic
chr11	79414001	79414500	79414001-79414500	2.21099	0.740986	2.98385	0.000199506	Up-methylated	intergenic
chr11	79416501	79417000	79416501-79417000	0.781521	3.16808	0.246686	1.16e-06	Down-methylated	intergenic
chr11	79432501	79433000	79432501-79433000	0.364448	1.40371	0.259632	0.000587539	Down-methylated	intergenic
chr11	79441001	79441500	79441001-79441500	2.28484	0.807176	2.83066	0.000570446	Up-methylated	intergenic
chr11	79539501	79540000	79539501-79540000	0.588849	2.13775	0.275452	8.12e-05	Down-methylated	intergenic
chr11	79551501	79552000	79551501-79552000	2.94252	1.01931	2.88679	0.000126891	Up-methylated	intergenic
chr11	79581501	79582000	79581501-79582000	3.19363	1.37802	2.31755	0.000709507	Up-methylated	intergenic
chr11	79714501	79715000	79714501-79715000	0.360192	1.40601	0.256181	0.000278067	Down-methylated	intergenic
chr11	79736001	79736500	79736001-79736500	0.418355	1.49746	0.279377	0.00060158	Down-methylated	intergenic
chr11	79870001	79870500	79870001-79870500	0.429322	1.44457	0.297197	0.000836314	Down-methylated	intergenic
chr11	79897001	79897500	79897001-79897500	0.770853	2.17339	0.354678	0.000921637	Down-methylated	intergenic
chr11	80009501	80010000	80009501-80010000	0.543383	1.9402	0.280066	0.000343087	Down-methylated	intergenic
chr11	80139501	80140000	80139501-80140000	0.572343	1.81406	0.315504	0.000805069	Down-methylated	intergenic
chr11	80144001	80144500	80144001-80144500	0.662671	1.98437	0.333945	0.000773085	Down-methylated	intergenic
chr11	80216501	80217000	80216501-80217000	0.705979	3.1721	0.222559	6.02e-07	Down-methylated	intergenic
chr11	80276001	80276500	80276001-80276500	2.01116	0.461937	4.35376	1.51e-05	Up-methylated	intergenic
chr11	80361001	80361500	80361001-80361500	2.11888	0.604445	3.50549	5.75e-05	Up-methylated	intergenic
chr11	80610001	80610500	80610001-80610500	1.95173	0.375472	5.19806	1.8e-06	Up-methylated	intergenic
chr11	80798501	80799000	80798501-80799000	1.28153	3.24976	0.394346	0.000585943	Down-methylated	intergenic
chr11	80801001	80801500	80801001-80801500	1.79335	0.518719	3.45726	0.000329976	Up-methylated	intergenic
chr11	80817501	80818000	80817501-80818000	1.00167	2.69781	0.371288	0.0003979	Down-methylated	intergenic
chr11	80845501	80846000	80845501-80846000	0.736357	2.33975	0.314716	0.000202741	Down-methylated	intergenic
chr11	81016501	81017000	81016501-81017000	0.494265	2.04296	0.241936	1.94e-05	Down-methylated	intergenic
chr11	81052001	81052500	81052001-81052500	0.751443	2.85621	0.26309	5.05e-06	Down-methylated	intergenic
chr11	81099001	81099500	81099001-81099500	2.26429	4.93705	0.458632	0.000543841	Down-methylated	intergenic
chr11	81125501	81126000	81125501-81126000	0.353918	1.64884	0.214646	7.41e-05	Down-methylated	intergenic
chr11	81154001	81154500	81154001-81154500	0.506283	2.11192	0.239727	1.03e-05	Down-methylated	intergenic
chr11	81271001	81271500	81271001-81271500	0.159826	1.44528	0.110585	1e-06	Down-methylated	intergenic
chr11	81399001	81399500	81399001-81399500	0.770922	2.49004	0.309603	0.000122153	Down-methylated	intergenic
chr11	81670001	81670500	81670001-81670500	2.59867	1.08368	2.398	0.000943228	Up-methylated	intergenic
chr11	81708501	81709000	81708501-81709000	0.406037	1.5581	0.260598	0.000610143	Down-methylated	intergenic
chr11	81790501	81791000	81790501-81791000	0.358473	1.36994	0.26167	0.000826511	Down-methylated	intergenic
chr11	81987501	81988000	81987501-81988000	6.36419	3.33306	1.90941	0.000874695	Up-methylated	intergenic
chr11	8245001	8245500	8245001-8245500	0.322558	1.69146	0.190698	1.56e-05	Down-methylated	intergenic
chr11	8246501	8247000	8246501-8247000	0.364448	1.51493	0.240571	0.000209475	Down-methylated	intergenic
chr11	82500001	82500500	82500001-82500500	1.89292	0.572493	3.30646	0.000248359	Up-methylated	intergenic
chr11	82849501	82850000	82849501-82850000	3.7635	1.54461	2.43654	0.000209268	Up-methylated	intergenic
chr11	85065501	85066000	85065501-85066000	2.77824	0.904293	3.07228	3.65e-05	Up-methylated	intergenic
chr11	85316001	85316500	85316001-85316500	1.82275	0.622172	2.92966	0.00060655	Up-methylated	intergenic
chr11	85351501	85352000	85351501-85352000	3.03464	1.35811	2.23447	0.000734132	Up-methylated	intergenic
chr11	85407001	85407500	85407001-85407500	2.92397	1.31074	2.23078	0.000925251	Up-methylated	intergenic
chr11	8611001	8611500	8611001-8611500	0.628038	2.25692	0.278272	6.38e-05	Down-methylated	intergenic
chr11	8612501	8613000	8612501-8613000	2.15152	0.704132	3.05556	0.000262083	Up-methylated	intergenic
chr11	8637501	8638000	8637501-8638000	2.57866	1.05826	2.43669	0.000757357	Up-methylated	intergenic
chr11	86438501	86439000	86438501-86439000	0	1.90898	0	1.45e-11	Down-methylated	promoter	100620378	NM_001267851	TMCO3	transmembrane and coiled-coil domains 3
chr11	86849501	86850000	86849501-86850000	2.4711	0.851184	2.90314	0.00020346	Up-methylated	intergenic
chr11	86879001	86879500	86879001-86879500	8.93274	4.64429	1.92338	0.000409346	Up-methylated	intergenic
chr11	86892001	86892500	86892001-86892500	0.747256	2.12165	0.352205	0.000581084	Down-methylated	intergenic
chr11	87127001	87127500	87127001-87127500	4.41048	1.00806	4.3752	3.63e-09	Up-methylated	intergenic
chr11	87245001	87245500	87245001-87245500	0.602488	2.25203	0.267531	6.38e-05	Down-methylated	intergenic
chr11	87480001	87480500	87480001-87480500	2.53629	1.00111	2.53347	0.000511145	Up-methylated	intergenic
chr11	9433001	9433500	9433001-9433500	3.88253	1.85193	2.09648	0.000927304	Up-methylated	intergenic
chr11	9537501	9538000	9537501-9538000	1.18539	2.84651	0.416437	0.000845191	Down-methylated	intergenic
chr11	9854001	9854500	9854001-9854500	2.30931	0.744188	3.10313	0.000342774	Up-methylated	intergenic
chr12	10148001	10148500	10148001-10148500	2.29983	0.728122	3.15858	0.000115343	Up-methylated	intergenic
chr12	10162501	10163000	10162501-10163000	0.409612	2.22251	0.184302	1.02e-06	Down-methylated	intergenic
chr12	10205001	10205500	10205001-10205500	0.261802	1.40148	0.186804	0.000121893	Down-methylated	intergenic
chr12	10348501	10349000	10348501-10349000	0.527179	1.78085	0.296026	0.000336268	Down-methylated	intergenic
chr12	104001	104500	104001-104500	2.68002	1.06675	2.51233	0.00038998	Up-methylated	intergenic
chr12	112001	112500	112001-112500	3.99625	1.34112	2.97977	6.04e-06	Up-methylated	intergenic
chr12	11231001	11231500	11231001-11231500	4.19902	1.83425	2.28923	0.000300462	Up-methylated	intergenic
chr12	113001	113500	113001-113500	2.3815	0.803103	2.96537	9.26e-05	Up-methylated	intergenic
chr12	11301501	11302000	11301501-11302000	0.386627	1.68574	0.229351	8.14e-05	Down-methylated	intergenic
chr12	11354001	11354500	11354001-11354500	0.686937	2.08335	0.329728	0.000451062	Down-methylated	intergenic
chr12	116501	117000	116501-117000	3.70936	1.51376	2.45043	0.000176538	Up-methylated	intergenic
chr12	11659501	11660000	11659501-11660000	0.61879	2.17791	0.284121	8.46e-05	Down-methylated	intergenic
chr12	11916001	11916500	11916001-11916500	0.575617	2.09022	0.275386	0.000108535	Down-methylated	intergenic
chr12	12210501	12211000	12210501-12211000	0.624899	1.90064	0.328784	0.000789794	Down-methylated	intron	100462758	NM_001190294	WIPI1	WD repeat domain, phosphoinositide interacting 1
chr12	12249001	12249500	12249001-12249500	6.04144	3.0503	1.98061	0.000764355	Up-methylated	intergenic
chr12	12259001	12259500	12259001-12259500	0.120637	1.81215	0.0665712	2.5e-09	Down-methylated	intergenic
chr12	12294501	12295000	12294501-12295000	0.737776	2.23518	0.330075	0.000340689	Down-methylated	intergenic
chr12	12838501	12839000	12838501-12839000	1.96566	0.484493	4.05714	8.81e-05	Up-methylated	intergenic
chr12	13462001	13462500	13462001-13462500	1.04973	3.08714	0.340035	8.16e-05	Down-methylated	intergenic
chr12	1380501	1381000	1380501-1381000	2.22362	0.602807	3.68878	1.74e-05	Up-methylated	intergenic
chr12	13919501	13920000	13919501-13920000	1.97421	0.629685	3.13523	0.000343087	Up-methylated	intergenic
chr12	1404501	1405000	1404501-1405000	3.76645	1.65071	2.28171	0.000336739	Up-methylated	intergenic
chr12	14114001	14114500	14114001-14114500	0.411029	1.74909	0.234996	5.82e-05	Down-methylated	intron	100233199	NM_001143722	PITPNC1	phosphatidylinositol transfer protein, cytoplasmic 1
chr12	14235001	14235500	14235001-14235500	0.296804	1.41172	0.210243	0.000278067	Down-methylated	intron	100233199	NM_001143722	PITPNC1	phosphatidylinositol transfer protein, cytoplasmic 1
chr12	14327001	14327500	14327001-14327500	0.402286	1.49158	0.269704	0.00060158	Down-methylated	intron	100233199	NM_001143722	PITPNC1	phosphatidylinositol transfer protein, cytoplasmic 1
chr12	14840501	14841000	14840501-14841000	2.32813	0.639228	3.64209	2.54e-05	Up-methylated	intergenic
chr12	14998001	14998500	14998001-14998500	3.27269	1.45724	2.24582	0.000663622	Up-methylated	intergenic
chr12	15323001	15323500	15323001-15323500	2.30116	0.892093	2.5795	0.000547463	Up-methylated	intergenic
chr12	15340501	15341000	15340501-15341000	0.624899	2.00439	0.311766	0.000454455	Down-methylated	intergenic
chr12	15493001	15493500	15493001-15493500	0.450218	1.7134	0.262764	0.000329976	Down-methylated	intergenic
chr12	16895001	16895500	16895001-16895500	0.382439	1.49591	0.255657	0.00060158	Down-methylated	intergenic
chr12	1704001	1704500	1704001-1704500	2.05964	0.443363	4.64549	5.49e-06	Up-methylated	intergenic
chr12	17304501	17305000	17304501-17305000	0.269565	1.34718	0.200096	0.000176973	Down-methylated	intergenic
chr12	1734001	1734500	1734001-1734500	1.93036	0.581906	3.31732	7.33e-05	Up-methylated	intergenic
chr12	1763501	1764000	1763501-1764000	1.72726	0.415494	4.15712	3.69e-05	Up-methylated	intergenic
chr12	18162001	18162500	18162001-18162500	0.25441	1.7631	0.144297	1.48e-06	Down-methylated	intergenic
chr12	18226501	18227000	18226501-18227000	0.477023	1.76917	0.269632	0.000241472	Down-methylated	intergenic
chr12	18697501	18698000	18697501-18698000	0.32354	1.36546	0.236946	0.000397294	Down-methylated	promoter	396562	NM_001244397	GFAP	glial fibrillary acidic protein
chr12	18743001	18743500	18743001-18743500	0.579735	2.26255	0.256231	3.4e-05	Down-methylated	intergenic
chr12	1918001	1918500	1918001-1918500	4.11223	1.93793	2.12197	0.000540437	Up-methylated	intergenic
chr12	19190001	19190500	19190001-19190500	2.88454	1.16408	2.47796	0.000463393	Up-methylated	intergenic
chr12	19415001	19415500	19415001-19415500	0.654842	2.32316	0.281875	6.65e-05	Down-methylated	promoter	100048960	NM_001097520	GS	N-acetylglutamate synthase
chr12	19441001	19441500	19441001-19441500	0.388346	1.6731	0.232111	5.23e-05	Down-methylated	promoter	100512433	NM_001256528	PYY	peptide YY
chr12	19555501	19556000	19555501-19556000	0.411098	2.02713	0.202798	1.24e-05	Down-methylated	intergenic
chr12	19634001	19634500	19634001-19634500	0.909483	2.72545	0.333701	0.000125791	Down-methylated	intergenic
chr12	19659501	19660000	19659501-19660000	4.00246	1.64114	2.43883	0.000118656	Up-methylated	intergenic
chr12	19736501	19737000	19736501-19737000	0.692912	2.57274	0.269328	1.26e-05	Down-methylated	intergenic
chr12	19812501	19813000	19812501-19813000	0.947185	2.43998	0.388194	0.000661805	Down-methylated	intergenic
chr12	19847501	19848000	19847501-19848000	2.76656	0.767137	3.60634	1.04e-05	Up-methylated	intergenic
chr12	20065501	20066000	20065501-20066000	1.1114	3.09342	0.359279	0.000194186	Down-methylated	intergenic
chr12	20546501	20547000	20546501-20547000	2.09269	0.813881	2.57125	0.000951133	Up-methylated	intergenic
chr12	20749501	20750000	20749501-20750000	2.67779	1.09156	2.45317	0.000757357	Up-methylated	intron	397340	NM_214168	STAT5B	sigl transducer and activator of transcription 5B
chr12	20907501	20908000	20907501-20908000	1.68814	0.540809	3.1215	0.000329976	Up-methylated	intron	100523862	NM_001244254	RAB5C	RAB5C, member RAS oncogene family
chr12	20909501	20910000	20909501-20910000	0.784424	4.03128	0.194584	8.27e-09	Down-methylated	intron	100523862	NM_001244254	RAB5C	RAB5C, member RAS oncogene family
chr12	20951001	20951500	20951001-20951500	1.91568	0.606077	3.16078	0.000253683	Up-methylated	TTR	100524520	NM_001199132	DHX58	DEXH (Asp-Glu-X-His) box polypeptide 58
chr12	20965001	20965500	20965001-20965500	3.63984	1.40728	2.58643	5.64e-05	Up-methylated	intergenic
chr12	20972001	20972500	20972001-20972500	0.39267	1.5141	0.259342	0.000432142	Down-methylated	intergenic
chr12	21116001	21116500	21116001-21116500	1.53559	3.56208	0.431095	0.000719	Down-methylated	promoter	100511038	NM_001243807	FKBP10	FK506 binding protein 10, 65 kDa
chr12	21255501	21256000	21255501-21256000	3.48844	1.30742	2.66818	6.81e-05	Up-methylated	intergenic
chr12	21256001	21256500	21256001-21256500	2.03686	0.754113	2.701	0.000980784	Up-methylated	intergenic
chr12	21257001	21257500	21257001-21257500	4.46844	2.01889	2.21332	0.000275554	Up-methylated	intergenic
chr12	21424001	21424500	21424001-21424500	0.358473	1.38716	0.258422	0.000587539	Down-methylated	intergenic
chr12	21529001	21529500	21529001-21529500	0.763393	2.09999	0.363523	0.000951133	Down-methylated	intergenic
chr12	22072001	22072500	22072001-22072500	0.659766	2.43635	0.270801	1.54e-05	Down-methylated	intergenic
chr12	22102001	22102500	22102001-22102500	4.26476	1.6608	2.56789	4.85e-05	Up-methylated	intergenic
chr12	22103001	22103500	22103001-22103500	3.94436	1.56383	2.52224	8.33e-05	Up-methylated	intergenic
chr12	223501	224000	223501-224000	3.17304	1.46919	2.15972	0.000959821	Up-methylated	intergenic
chr12	22589501	22590000	22589501-22590000	0.528599	1.97133	0.268143	0.000140401	Down-methylated	promoter	100525252	NM_001244312	WIPF2	WAS/WASL interacting protein family, member 2
chr12	24043501	24044000	24043501-24044000	0.484717	1.61832	0.299518	0.000836286	Down-methylated	intergenic
chr12	24159501	24160000	24159501-24160000	3.3003	1.43563	2.29885	0.000470342	Up-methylated	intergenic
chr12	24232001	24232500	24232001-24232500	3.4426	1.47257	2.33782	0.000551241	Up-methylated	intergenic
chr12	24291501	24292000	24291501-24292000	1.37611	3.58704	0.383634	0.000370483	Down-methylated	promoter	100498762	NR_038532	MIR152	microR mir-152
chr12	24394501	24395000	24394501-24395000	0.442826	1.57369	0.281394	0.000610143	Down-methylated	intergenic
chr12	24728001	24728500	24728001-24728500	0.228956	1.93115	0.11856	6.37e-08	Down-methylated	intergenic
chr12	24939501	24940000	24939501-24940000	1.52236	4.47087	0.340508	9.14e-06	Down-methylated	intergenic
chr12	2513501	2514000	2513501-2514000	1.00255	2.69614	0.371846	0.000909043	Down-methylated	intergenic
chr12	25394001	25394500	25394001-25394500	1.68159	3.94523	0.426233	0.000818611	Down-methylated	intergenic
chr12	26260501	26261000	26260501-26261000	5.0635	2.38838	2.12005	0.000589421	Up-methylated	intergenic
chr12	26658001	26658500	26658001-26658500	5.93113	2.76403	2.14582	0.000193025	Up-methylated	intergenic
chr12	26836501	26837000	26836501-26837000	2.13508	0.708409	3.01391	0.000262083	Up-methylated	intergenic
chr12	26849501	26850000	26849501-26850000	0.457981	1.72244	0.265891	0.00016853	Down-methylated	intergenic
chr12	27032001	27032500	27032001-27032500	3.66623	1.54227	2.37716	0.000209268	Up-methylated	intergenic
chr12	27052001	27052500	27052001-27052500	3.99655	1.84945	2.16093	0.000673719	Up-methylated	intergenic
chr12	27505001	27505500	27505001-27505500	3.30478	1.17453	2.81372	3.42e-05	Up-methylated	promoter	733683	NM_001044610	NME2	NME/NM23 nucleoside diphosphate kise 2
chr12	27645001	27645500	27645001-27645500	0.782435	2.55747	0.305941	7.32e-05	Down-methylated	intergenic
chr12	2999501	3000000	2999501-3000000	2.59837	1.06585	2.43783	0.000607553	Up-methylated	intergenic
chr12	3370001	3370500	3370001-3370500	0.241955	2.04799	0.118143	6.84e-08	Down-methylated	intergenic
chr12	3370501	3371000	3370501-3371000	0.241955	2.31225	0.10464	4.9e-09	Down-methylated	intergenic
chr12	34066001	34066500	34066001-34066500	3.4181	1.38073	2.47557	0.000222937	Up-methylated	intergenic
chr12	34245001	34245500	34245001-34245500	2.13407	0.839753	2.54131	0.000921637	Up-methylated	intergenic
chr12	34329001	34329500	34329001-34329500	0.631311	2.31761	0.272397	3.62e-05	Down-methylated	intergenic
chr12	34340001	34340500	34340001-34340500	0.593103	2.50888	0.236402	8.72e-06	Down-methylated	intergenic
chr12	34728501	34729000	34728501-34729000	5.7043	2.82972	2.01585	0.000635122	Up-methylated	intergenic
chr12	35742001	35742500	35742001-35742500	1.02405	4.89181	0.209339	4e-09	Down-methylated	intergenic
chr12	36169501	36170000	36169501-36170000	0.329883	1.82247	0.181008	5.29e-06	Down-methylated	intergenic
chr12	36515501	36516000	36515501-36516000	0.553982	1.83987	0.301098	0.000805069	Down-methylated	intergenic
chr12	36769501	36770000	36769501-36770000	2.10775	0.772772	2.72751	0.000342774	Up-methylated	intergenic
chr12	37791001	37791500	37791001-37791500	2.12178	0.794942	2.6691	0.000737012	Up-methylated	intergenic
chr12	37864501	37865000	37864501-37865000	0.460381	1.74727	0.263486	0.000241472	Down-methylated	intergenic
chr12	38011001	38011500	38011001-38011500	0.351013	1.64186	0.21379	3.22e-05	Down-methylated	intergenic
chr12	38252001	38252500	38252001-38252500	1.72	0.602989	2.85246	0.000818375	Up-methylated	intron	100620126	NM_001246249	TBX4	T-box 4
chr12	3856001	3856500	3856001-3856500	1.61884	0.580535	2.78853	0.00082905	Up-methylated	intergenic
chr12	38734001	38734500	38734001-38734500	0.485085	1.59405	0.30431	0.000443062	Down-methylated	intergenic
chr12	38739501	38740000	38739501-38740000	0.515394	1.67781	0.307183	0.000450442	Down-methylated	intergenic
chr12	38809501	38810000	38809501-38810000	4.35265	1.58409	2.74772	2.3e-05	Up-methylated	intergenic
chr12	3891501	3892000	3891501-3892000	5.51595	2.80594	1.96581	0.000911682	Up-methylated	intergenic
chr12	38926001	38926500	38926001-38926500	0.731936	3.29469	0.222156	5.31e-07	Down-methylated	intergenic
chr12	3918001	3918500	3918001-3918500	0.517794	1.66506	0.310976	0.00082905	Down-methylated	intergenic
chr12	39202501	39203000	39202501-39203000	0.510674	1.92717	0.264987	9.95e-05	Down-methylated	intergenic
chr12	39309001	39309500	39309001-39309500	0.521438	2.01733	0.258479	2.66e-05	Down-methylated	intergenic
chr12	39312501	39313000	39312501-39313000	2.31297	0.875879	2.64074	0.000699385	Up-methylated	intergenic
chr12	39318501	39319000	39318501-39319000	0.47098	1.95559	0.240838	5.01e-05	Down-methylated	intergenic
chr12	39716501	39717000	39716501-39717000	2.46939	0.794578	3.1078	0.000120284	Up-methylated	intergenic
chr12	39775001	39775500	39775001-39775500	0.503145	2.10852	0.238624	2.92e-05	Down-methylated	intergenic
chr12	3980001	3980500	3980001-3980500	3.93329	1.81298	2.16951	0.000962078	Up-methylated	intergenic
chr12	39816501	39817000	39816501-39817000	0.668713	2.57208	0.259989	2.34e-05	Down-methylated	intergenic
chr12	39953001	39953500	39953001-39953500	2.65365	0.991582	2.67618	0.000255055	Up-methylated	intergenic
chr12	39998001	39998500	39998001-39998500	0.503145	1.82188	0.276169	0.000248359	Down-methylated	intergenic
chr12	40230501	40231000	40230501-40231000	1.19299	3.13658	0.380347	0.000350848	Down-methylated	intron	397324	NM_001114269	ACACA	acetyl-CoA carboxylase alpha
chr12	40696501	40697000	40696501-40697000	0.381022	1.35601	0.280988	0.000826511	Down-methylated	intergenic
chr12	40697001	40697500	40697001-40697500	0.866311	2.37541	0.364699	0.000680516	Down-methylated	intergenic
chr12	40758501	40759000	40758501-40759000	0.034565	1.40619	0.0245806	7.51e-09	Down-methylated	intergenic
chr12	40775001	40775500	40775001-40775500	0.97092	2.86215	0.339227	0.000126891	Down-methylated	intergenic
chr12	40775501	40776000	40775501-40776000	0.810479	2.93544	0.276101	9.91e-06	Down-methylated	intergenic
chr12	40867001	40867500	40867001-40867500	0.958056	2.62496	0.364979	0.000498997	Down-methylated	intergenic
chr12	41019501	41020000	41019501-41020000	0.397594	1.585	0.250848	0.000222223	Down-methylated	intergenic
chr12	41082501	41083000	41082501-41083000	0.217989	1.5995	0.136286	6.98e-06	Down-methylated	intergenic
chr12	41569501	41570000	41569501-41570000	3.05014	1.35251	2.25517	0.000734132	Up-methylated	intergenic
chr12	42385501	42386000	42385501-42386000	3.45415	1.20563	2.86501	2.27e-05	Up-methylated	intergenic
chr12	42766501	42767000	42766501-42767000	0.408261	1.43008	0.285481	0.000836314	Down-methylated	intergenic
chr12	42821001	42821500	42821001-42821500	0.365934	1.39767	0.261817	0.000587539	Down-methylated	intergenic
chr12	4290501	4291000	4290501-4291000	0.367285	1.44494	0.254187	0.000417092	Down-methylated	intergenic
chr12	42998001	42998500	42998001-42998500	1.66275	0.134909	12.325	2.3e-08	Up-methylated	intergenic
chr12	4315001	4315500	4315001-4315500	1.22077	3.45103	0.353742	0.00015225	Down-methylated	intergenic
chr12	43491001	43491500	43491001-43491500	0.54824	1.67401	0.327501	0.00082905	Down-methylated	intergenic
chr12	4367501	4368000	4367501-4368000	1.65799	4.06873	0.407496	0.000271381	Down-methylated	intergenic
chr12	44051001	44051500	44051001-44051500	0.530249	2.0225	0.262175	5.39e-05	Down-methylated	intergenic
chr12	44070501	44071000	44070501-44071000	0.379671	1.54968	0.245	0.000148242	Down-methylated	intergenic
chr12	44421501	44422000	44421501-44422000	0.569205	2.06027	0.276277	0.000144892	Down-methylated	intergenic
chr12	4454001	4454500	4454001-4454500	0.179237	1.50286	0.119264	1.59e-06	Down-methylated	intergenic
chr12	44547001	44547500	44547001-44547500	0.384227	1.52933	0.251239	0.000209475	Down-methylated	intergenic
chr12	45803501	45804000	45803501-45804000	6.10082	3.02213	2.01871	0.000556395	Up-methylated	intergenic
chr12	46857001	46857500	46857001-46857500	0.480159	1.62865	0.29482	0.000614161	Down-methylated	intergenic
chr12	48120001	48120500	48120001-48120500	1.86879	0.589253	3.17146	0.000340543	Up-methylated	intergenic
chr12	48144501	48145000	48144501-48145000	2.90317	1.14089	2.54465	0.000374124	Up-methylated	intergenic
chr12	48563501	48564000	48563501-48564000	0.239187	2.13096	0.112244	3.21e-08	Down-methylated	intergenic
chr12	48676501	48677000	48676501-48677000	0.313309	1.42285	0.220199	0.000278067	Down-methylated	intergenic
chr12	48897501	48898000	48897501-48898000	5.87108	2.65087	2.21477	0.000105802	Up-methylated	intergenic
chr12	48915501	48916000	48915501-48916000	0.0737541	2.96604	0.0248662	1.12e-14	Down-methylated	intergenic
chr12	48941001	48941500	48941001-48941500	1.08899	3.39086	0.321154	4.34e-05	Down-methylated	intergenic
chr12	48944001	48944500	48944001-48944500	2.8209	7.00319	0.402802	2.24e-05	Down-methylated	intergenic
chr12	48945001	48945500	48945001-48945500	0.326745	1.48492	0.220041	0.000135829	Down-methylated	intergenic
chr12	49075501	49076000	49075501-49076000	2.55074	0.983	2.59485	0.000511145	Up-methylated	intergenic
chr12	49347501	49348000	49347501-49348000	3.09	1.30759	2.36313	0.000511508	Up-methylated	intergenic
chr12	49348001	49348500	49348001-49348500	3.64151	1.59595	2.28173	0.000504412	Up-methylated	intergenic
chr12	49473501	49474000	49473501-49474000	2.01676	0.605713	3.32957	0.000188804	Up-methylated	intergenic
chr12	50088001	50088500	50088001-50088500	0.22305	1.3639	0.163538	2.66e-05	Down-methylated	intergenic
chr12	50700501	50701000	50700501-50701000	0.466861	1.6129	0.289454	0.000836286	Down-methylated	intergenic
chr12	50890501	50891000	50890501-50891000	0.299574	1.498	0.199982	5.77e-05	Down-methylated	intergenic
chr12	50965001	50965500	50965001-50965500	1.96182	0.70014	2.80204	0.000454455	Up-methylated	intergenic
chr12	51562501	51563000	51562501-51563000	0.465073	1.75139	0.265545	0.000241472	Down-methylated	intergenic
chr12	52085501	52086000	52085501-52086000	0.474253	2.19622	0.21594	1.16e-05	Down-methylated	intergenic
chr12	52152001	52152500	52152001-52152500	4.18906	1.76906	2.36795	0.000135663	Up-methylated	intergenic
chr12	52157001	52157500	52157001-52157500	0.331302	1.45794	0.227241	0.000194425	Down-methylated	intergenic
chr12	52179501	52180000	52179501-52180000	0.4597	1.64837	0.278882	0.00032135	Down-methylated	intergenic
chr12	5292001	5292500	5292001-5292500	5.35531	1.28759	4.15917	1.27e-09	Up-methylated	intergenic
chr12	53587001	53587500	53587001-53587500	7.48896	3.1202	2.40016	2.57e-05	Up-methylated	intergenic
chr12	54443501	54444000	54443501-54444000	1.20734	3.58961	0.336342	4.53e-05	Down-methylated	intergenic
chr12	55033501	55034000	55033501-55034000	4.61032	2.0208	2.28143	0.000126581	Up-methylated	intergenic
chr12	55049001	55049500	55049001-55049500	0.634081	2.07066	0.306221	0.000260379	Down-methylated	intergenic
chr12	5505001	5505500	5505001-5505500	1.24579	3.53453	0.352462	0.000150879	Down-methylated	intergenic
chr12	55057001	55057500	55057001-55057500	2.42422	0.853061	2.84179	0.0002623	Up-methylated	intergenic
chr12	55066001	55066500	55066001-55066500	4.41481	1.88659	2.3401	0.000131058	Up-methylated	intergenic
chr12	55257001	55257500	55257001-55257500	0.62625	1.94204	0.32247	0.000599455	Down-methylated	promoter	100170117	NM_001129962	SAT2	spermidine/spermine N1-acetyltransferase family member 2
chr12	55447001	55447500	55447001-55447500	1.80408	0.581906	3.1003	0.000454819	Up-methylated	intergenic
chr12	55871001	55871500	55871001-55871500	0.280095	1.37729	0.203367	0.000176973	Down-methylated	intergenic
chr12	56047001	56047500	56047001-56047500	2.07193	0.580188	3.57113	3.97e-05	Up-methylated	intergenic
chr12	56162501	56163000	56162501-56163000	2.36626	0.769036	3.07692	0.000118027	Up-methylated	intergenic
chr12	56547001	56547500	56547001-56547500	0.466724	1.66151	0.280903	0.000450442	Down-methylated	intergenic
chr12	56655501	56656000	56655501-56656000	0.497102	1.61957	0.306934	0.000614161	Down-methylated	intergenic
chr12	56813001	56813500	56813001-56813500	3.43119	1.55304	2.20934	0.000889846	Up-methylated	intergenic
chr12	56881501	56882000	56881501-56882000	2.22548	0.85587	2.60025	0.000559174	Up-methylated	intron	733599	NM_001044548	UNC-6	netrin-1
chr12	57184001	57184500	57184001-57184500	2.91744	1.01642	2.8703	0.000126454	Up-methylated	intergenic
chr12	57259501	57260000	57259501-57260000	1.99497	4.77668	0.417647	0.000300583	Down-methylated	intergenic
chr12	57468501	57469000	57468501-57469000	0.288906	1.38963	0.207902	0.000121893	Down-methylated	intron	100515966	NM_001246266	GLP2R	glucagon-like peptide 2 receptor
chr12	57496001	57496500	57496001-57496500	4.14578	1.97277	2.1015	0.000971559	Up-methylated	TTR	100515966	NM_001246266	GLP2R	glucagon-like peptide 2 receptor
chr12	57524001	57524500	57524001-57524500	1.64183	4.00753	0.409685	0.000517444	Down-methylated	intergenic
chr12	57533001	57533500	57533001-57533500	0.772339	2.33017	0.331452	0.000337886	Down-methylated	intergenic
chr12	57542501	57543000	57542501-57543000	3.29897	1.44139	2.28875	0.000959821	Up-methylated	intergenic
chr12	57764501	57765000	57764501-57765000	0.552496	1.86205	0.296714	0.000340543	Down-methylated	intergenic
chr12	57897501	57898000	57897501-57898000	1.94106	0.605349	3.20651	0.000188804	Up-methylated	intergenic
chr12	58169501	58170000	58169501-58170000	0.763324	2.21805	0.344142	0.00044106	Down-methylated	intron	100125538	NM_001104951	MYH1	myosin, heavy chain 1, skeletal muscle, adult
chr12	58295501	58296000	58295501-58296000	0.750161	2.08613	0.359595	0.000951133	Down-methylated	intergenic
chr12	58373501	58374000	58373501-58374000	1.44277	3.68457	0.391572	0.000212639	Down-methylated	intergenic
chr12	58396501	58397000	58396501-58397000	1.34006	3.97263	0.337322	2.14e-05	Down-methylated	intergenic
chr12	58442001	58442500	58442001-58442500	0.799445	2.61126	0.306154	5.66e-05	Down-methylated	intergenic
chr12	58460001	58460500	58460001-58460500	2.18716	0.745513	2.93376	0.000342774	Up-methylated	intergenic
chr12	58595501	58596000	58595501-58596000	0.500007	1.98048	0.252468	7.33e-05	Down-methylated	intergenic
chr12	58652501	58653000	58652501-58653000	0.917013	2.52807	0.362732	0.000643357	Down-methylated	intergenic
chr12	5874501	5875000	5874501-5875000	0.830804	2.49605	0.332848	0.000330623	Down-methylated	intron	100192436	NM_001137628	GRB2	growth factor receptor-bound protein 2
chr12	58857001	58857500	58857001-58857500	1.28061	3.21552	0.39826	0.000497286	Down-methylated	intergenic
chr12	58979501	58980000	58979501-58980000	1.24227	3.42516	0.36269	0.000125414	Down-methylated	intergenic
chr12	59077501	59078000	59077501-59078000	1.38127	3.23168	0.427415	0.00099782	Down-methylated	intergenic
chr12	59121001	59121500	59121001-59121500	1.26839	3.47318	0.365196	8.35e-05	Down-methylated	intergenic
chr12	59239001	59239500	59239001-59239500	0	1.36718	0	7.93e-10	Down-methylated	intergenic
chr12	59304001	59304500	59304001-59304500	0.487922	1.90988	0.255472	6.87e-05	Down-methylated	intergenic
chr12	59408501	59409000	59408501-59409000	0.90483	2.50653	0.360989	0.000809008	Down-methylated	intergenic
chr12	59672501	59673000	59672501-59673000	0.893045	2.43528	0.366711	0.000661805	Down-methylated	intergenic
chr12	59678001	59678500	59678001-59678500	1.22077	3.37188	0.362045	0.000226402	Down-methylated	intergenic
chr12	59707001	59707500	59707001-59707500	0.728594	2.6039	0.279809	3.23e-05	Down-methylated	intergenic
chr12	6001	6500	6001-6500	0.917079	2.59021	0.354056	0.000405747	Down-methylated	intergenic
chr12	60065501	60066000	60065501-60066000	0.710674	2.20702	0.322006	0.000262889	Down-methylated	intergenic
chr12	60189501	60190000	60189501-60190000	0.528462	1.71662	0.30785	0.000614452	Down-methylated	intergenic
chr12	60202001	60202500	60202001-60202500	3.59075	1.63136	2.20108	0.00049008	Up-methylated	intergenic
chr12	60637001	60637500	60637001-60637500	3.50545	1.55231	2.25821	0.000621865	Up-methylated	intergenic
chr12	60826001	60826500	60826001-60826500	2.0066	0.649175	3.09101	0.000456431	Up-methylated	intergenic
chr12	60950501	60951000	60950501-60951000	0.594959	1.81134	0.328463	0.000805069	Down-methylated	promoter	100521863	NM_001244626	COX10	COX10 homolog, cytochrome c oxidase assembly protein, heme A: farnesyltransferase (yeast)
chr12	6138501	6139000	6138501-6139000	0.776158	3.35237	0.231525	7.8e-07	Down-methylated	intron	100511037	NM_001243806	ARMC7	armadillo repeat containing 7
chr12	61563501	61564000	61563501-61564000	2.73348	0.769861	3.55061	1.04e-05	Up-methylated	intergenic
chr12	61609501	61610000	61609501-61610000	2.96389	1.17892	2.51408	0.00029663	Up-methylated	intergenic
chr12	61808501	61809000	61808501-61809000	0.422065	1.96266	0.215047	1.72e-05	Down-methylated	intergenic
chr12	61906501	61907000	61906501-61907000	5.65336	2.5766	2.19412	0.000268345	Up-methylated	CDS		NM_001281832
chr12	62314001	62314500	62314001-62314500	0.564649	1.81866	0.310476	0.000805069	Down-methylated	intergenic
chr12	62434501	62435000	62434501-62435000	0.507264	1.68287	0.301427	0.00082905	Down-methylated	intergenic
chr12	63206501	63207000	63206501-63207000	0.465442	1.83988	0.252974	0.000128962	Down-methylated	intergenic
chr12	63410501	63411000	63410501-63411000	0.66132	2.34032	0.282577	6.65e-05	Down-methylated	intergenic
chr12	63448501	63449000	63448501-63449000	0.384227	1.46604	0.262084	0.000417092	Down-methylated	intergenic
chr12	63507001	63507500	63507001-63507500	0.198579	1.6693	0.118959	1.04e-06	Down-methylated	intergenic
chr12	6877001	6877500	6877001-6877500	1.82754	0.543237	3.36417	0.000128962	Up-methylated	intergenic
chr12	6887001	6887500	6887001-6887500	0.599379	2.00132	0.299492	0.000257632	Down-methylated	intergenic
chr12	6988001	6988500	6988001-6988500	0.509051	1.6624	0.306215	0.000450442	Down-methylated	intergenic
chr12	7104001	7104500	7104001-7104500	1.7602	0.544244	3.23421	0.000329976	Up-methylated	intergenic
chr12	7166501	7167000	7166501-7167000	0.430877	1.518	0.283845	0.000839102	Down-methylated	intergenic
chr12	7388001	7388500	7388001-7388500	1.00164	2.77449	0.361016	0.000475075	Down-methylated	intergenic
chr12	7706501	7707000	7706501-7707000	2.02086	0.581906	3.47283	5.39e-05	Up-methylated	intergenic
chr12	7801501	7802000	7801501-7802000	3.25898	1.17066	2.78388	5.38e-05	Up-methylated	intergenic
chr12	7826501	7827000	7826501-7827000	0.785843	2.71937	0.28898	4.53e-05	Down-methylated	intergenic
chr12	8262501	8263000	8262501-8263000	3.16271	1.10595	2.85971	6.53e-05	Up-methylated	intergenic
chr12	8486501	8487000	8486501-8487000	0.60684	2.257	0.26887	6.38e-05	Down-methylated	intergenic
chr12	8570001	8570500	8570001-8570500	4.86107	2.04459	2.37753	9.18e-05	Up-methylated	intergenic
chr12	8780501	8781000	8780501-8781000	2.90685	1.26999	2.28888	0.000961354	Up-methylated	intergenic
chr12	8885501	8886000	8885501-8886000	0.22305	1.63906	0.136084	4.73e-06	Down-methylated	intergenic
chr12	8898501	8899000	8898501-8899000	2.4972	0.917516	2.7217	0.000420945	Up-methylated	intergenic
chr12	891001	891500	891001-891500	0.363097	1.40829	0.257829	0.000587539	Down-methylated	intergenic
chr12	8966001	8966500	8966001-8966500	0.189836	1.57831	0.120278	2.33e-06	Down-methylated	intergenic
chr12	9270501	9271000	9270501-9271000	0.317497	1.5373	0.206529	9.48e-05	Down-methylated	intergenic
chr12	9493001	9493500	9493001-9493500	0.876404	3.22985	0.271345	5.39e-06	Down-methylated	intergenic
chr12	9569001	9569500	9569001-9569500	8.15475	4.20021	1.94151	0.000552977	Up-methylated	intergenic
chr12	9789001	9789500	9789001-9789500	0.932467	2.86605	0.325349	4.8e-05	Down-methylated	intergenic
chr12	9801501	9802000	9801501-9802000	0.363097	2.09029	0.173707	1.13e-06	Down-methylated	intergenic
chr12	9838001	9838500	9838001-9838500	0.291743	1.74527	0.167162	1.09e-05	Down-methylated	intergenic
chr13	107448001	107448500	107448001-107448500	0.204622	1.84347	0.110998	1.41e-07	Down-methylated	intergenic
chr13	107534501	107535000	107534501-107535000	0.034565	2.21735	0.0155884	4.38e-12	Down-methylated	intergenic
chr13	108629001	108629500	108629001-108629500	2.4837	0.931671	2.66585	0.000535472	Up-methylated	intergenic
chr13	108881501	108882000	108881501-108882000	2.52251	0.973126	2.59218	0.000523331	Up-methylated	intergenic
chr13	109280501	109281000	109280501-109281000	1.97741	0.693173	2.8527	0.000599455	Up-methylated	intergenic
chr13	109686001	109686500	109686001-109686500	0.320333	1.45453	0.220231	0.000194425	Down-methylated	intergenic
chr13	109795001	109795500	109795001-109795500	1.87729	0.495634	3.78765	8.81e-05	Up-methylated	intergenic
chr13	110098001	110098500	110098001-110098500	1.08804	2.68833	0.404726	0.000607553	Down-methylated	intergenic
chr13	11074501	11075000	11074501-11075000	1.95601	0.415494	4.70767	6.47e-06	Up-methylated	intergenic
chr13	112701001	112701500	112701001-112701500	2.43607	0.373209	6.52737	1.76e-08	Up-methylated	intergenic
chr13	11391501	11392000	11391501-11392000	0.147508	1.3246	0.11136	1.32e-05	Down-methylated	intron	780417	NM_001078672	LOC780417	UB2E2
chr13	11475001	11475500	11475001-11475500	0.162731	1.8475	0.0880817	3.76e-08	Down-methylated	intron	780417	NM_001078672	LOC780417	UB2E2
chr13	114970001	114970500	114970001-114970500	1.84006	0.611326	3.00995	0.000456674	Up-methylated	intergenic
chr13	115393501	115394000	115393501-115394000	1.91224	0.559168	3.41979	9.95e-05	Up-methylated	intergenic
chr13	116439001	116439500	116439001-116439500	1.84216	0.472885	3.89559	3.32e-05	Up-methylated	intergenic
chr13	11761501	11762000	11761501-11762000	0.234931	1.47844	0.158905	7.85e-06	Down-methylated	intron	780417	NM_001078672	LOC780417	UB2E2
chr13	11762001	11762500	11762001-11762500	0.673202	2.54502	0.264517	1.67e-05	Down-methylated	intron	780417	NM_001078672	LOC780417	UB2E2
chr13	119020001	119020500	119020001-119020500	2.17727	0.70486	3.08894	0.000262083	Up-methylated	intergenic
chr13	11976001	11976500	11976001-11976500	2.02862	0.76009	2.66892	0.000980784	Up-methylated	intergenic
chr13	119883001	119883500	119883001-119883500	2.03558	0.686848	2.96365	0.00034416	Up-methylated	TTR	406191	NM_001024696	TNFSF10	tumor necrosis factor (ligand) superfamily, member 10
chr13	119930501	119931000	119930501-119931000	0.334439	1.39405	0.239904	0.000278067	Down-methylated	intergenic
chr13	120641501	120642000	120641501-120642000	0.034565	1.54037	0.0224394	1.04e-09	Down-methylated	intergenic
chr13	120827001	120827500	120827001-120827500	2.72558	0.580006	4.69923	3.89e-07	Up-methylated	intergenic
chr13	121442501	121443000	121442501-121443000	2.8468	0.963816	2.95368	3.77e-05	Up-methylated	intergenic
chr13	121675001	121675500	121675001-121675500	3.03001	1.13574	2.66787	0.000301837	Up-methylated	intergenic
chr13	122166001	122166500	122166001-122166500	3.2374	1.24131	2.60805	0.00023672	Up-methylated	intergenic
chr13	124143501	124144000	124143501-124144000	2.09447	0.760454	2.75424	0.000581084	Up-methylated	intergenic
chr13	12416501	12417000	12416501-12417000	2.38734	0.829634	2.87758	0.000157703	Up-methylated	intergenic
chr13	124592501	124593000	124592501-124593000	2.2326	0.671805	3.32328	8.46e-05	Up-methylated	intergenic
chr13	124624001	124624500	124624001-124624500	2.53582	0.410507	6.17728	3.61e-08	Up-methylated	intergenic
chr13	125196501	125197000	125196501-125197000	0.50912	1.72671	0.294849	0.000614452	Down-methylated	intergenic
chr13	126005501	126006000	126005501-126006000	1.66779	0.519066	3.21305	0.000450442	Up-methylated	intergenic
chr13	126874001	126874500	126874001-126874500	0.387132	1.66903	0.23195	0.000113854	Down-methylated	intergenic
chr13	12710001	12710500	12710001-12710500	0.391687	1.47775	0.265057	0.00060158	Down-methylated	intergenic
chr13	129031501	129032000	129031501-129032000	3.49739	1.3628	2.56633	0.000102188	Up-methylated	intergenic
chr13	129355001	129355500	129355001-129355500	2.70003	1.00455	2.68781	0.000255055	Up-methylated	intergenic
chr13	12989501	12990000	12989501-12990000	1.90636	0.511024	3.73047	4.59e-05	Up-methylated	intergenic
chr13	130604501	130605000	130604501-130605000	2.59583	0.895079	2.90012	0.000123671	Up-methylated	intergenic
chr13	13077001	13077500	13077001-13077500	0.270984	1.35023	0.200694	7.22e-05	Down-methylated	intergenic
chr13	130927001	130927500	130927001-130927500	0.233212	1.38824	0.167991	4.89e-05	Down-methylated	intergenic
chr13	131544501	131545000	131544501-131545000	0.147508	1.44783	0.101883	3.7e-06	Down-methylated	TTR	100626761	NM_001243644	AP2M1	adaptor-related protein complex 2, mu 1 subunit
chr13	131788501	131789000	131788501-131789000	0.45052	1.45003	0.310698	0.000836314	Down-methylated	intergenic
chr13	132293001	132293500	132293001-132293500	0.239555	1.4386	0.16652	3.31e-05	Down-methylated	intergenic
chr13	132310501	132311000	132310501-132311000	2.76903	1.12407	2.4634	0.000590301	Up-methylated	intergenic
chr13	132338001	132338500	132338001-132338500	2.05053	0.518173	3.95722	2.66e-05	Up-methylated	intergenic
chr13	132486001	132486500	132486001-132486500	0.287556	1.50237	0.191402	5.77e-05	Down-methylated	intergenic
chr13	132865501	132866000	132865501-132866000	0.24246	1.54592	0.156839	1.03e-05	Down-methylated	intergenic
chr13	132896001	132896500	132896001-132896500	3.48139	1.50452	2.31395	0.000445322	Up-methylated	intergenic
chr13	133056001	133056500	133056001-133056500	0.41238	1.59984	0.257763	0.000222223	Down-methylated	intergenic
chr13	133798001	133798500	133798001-133798500	0.503076	1.84858	0.272142	0.000128962	Down-methylated	CDS	100152894	NM_001244346	DJB11	DJ (Hsp40) homolog, subfamily B, member 11
chr13	134751501	134752000	134751501-134752000	0.114294	1.67791	0.068117	7.29e-08	Down-methylated	intergenic
chr13	135709501	135710000	135709501-135710000	0.819359	2.26126	0.362346	0.000892527	Down-methylated	intergenic
chr13	135854501	135855000	135854501-135855000	0.572275	1.77122	0.323096	0.000818375	Down-methylated	intergenic
chr13	135933501	135934000	135933501-135934000	0.353849	1.37386	0.257559	0.000826511	Down-methylated	intergenic
chr13	136376501	136377000	136376501-136377000	0.034565	1.50269	0.0230021	1.7e-09	Down-methylated	intergenic
chr13	136836001	136836500	136836001-136836500	0.407824	1.44755	0.281735	0.000836314	Down-methylated	intergenic
chr13	137374501	137375000	137374501-137375000	0.33272	1.46792	0.226661	0.000135829	Down-methylated	intergenic
chr13	139006501	139007000	139006501-139007000	3.3381	1.17288	2.84608	3.42e-05	Up-methylated	intergenic
chr13	139250001	139250500	139250001-139250500	0.421628	2.25509	0.186968	1.75e-06	Down-methylated	intergenic
chr13	139265501	139266000	139265501-139266000	2.10514	0.52849	3.98331	1.41e-05	Up-methylated	intergenic
chr13	139288501	139289000	139288501-139289000	0.203271	1.44966	0.14022	1.18e-05	Down-methylated	intergenic
chr13	139291501	139292000	139291501-139292000	0.373696	1.43742	0.259977	0.000417092	Down-methylated	intergenic
chr13	13938501	13939000	13938501-13939000	0.409612	2.15596	0.189991	1.43e-06	Down-methylated	intergenic
chr13	139529001	139529500	139529001-139529500	0.385578	1.36546	0.28238	0.000826511	Down-methylated	intergenic
chr13	139537501	139538000	139537501-139538000	1.92428	0.520238	3.69885	9.41e-05	Up-methylated	intergenic
chr13	139762501	139763000	139762501-139763000	0.522253	2.30944	0.226139	1.29e-05	Down-methylated	intergenic
chr13	139950001	139950500	139950001-139950500	2.42031	0.740076	3.27035	3.83e-05	Up-methylated	intergenic
chr13	140690501	140691000	140690501-140691000	0.54011	2.00438	0.269464	0.00010433	Down-methylated	intergenic
chr13	140786501	140787000	140786501-140787000	0.112943	1.51014	0.0747898	4.15e-07	Down-methylated	intergenic
chr13	140871501	140872000	140871501-140872000	0.153483	1.49881	0.102403	2.43e-06	Down-methylated	intergenic
chr13	141160001	141160500	141160001-141160500	0.29495	1.43689	0.205269	8.39e-05	Down-methylated	intergenic
chr13	141172501	141173000	141172501-141173000	3.14654	1.34236	2.34404	0.000734132	Up-methylated	intergenic
chr13	141225501	141226000	141225501-141226000	1.38829	3.96983	0.349711	3.21e-05	Down-methylated	intergenic
chr13	141258501	141259000	141258501-141259000	1.19926	3.23541	0.370667	0.000126462	Down-methylated	intergenic
chr13	141260501	141261000	141260501-141261000	1.16993	3.06203	0.382078	0.000358503	Down-methylated	intergenic
chr13	141262501	141263000	141262501-141263000	0.237836	1.92781	0.123371	2.15e-07	Down-methylated	intergenic
chr13	142258001	142258500	142258001-142258500	0.302779	1.58647	0.190851	4.61e-05	Down-methylated	intergenic
chr13	142403001	142403500	142403001-142403500	0.57825	1.80446	0.320456	0.000611716	Down-methylated	intergenic
chr13	142947001	142947500	142947001-142947500	1.91524	0.598547	3.19981	0.000253683	Up-methylated	intergenic
chr13	143153001	143153500	143153001-143153500	1.76624	0.505394	3.49479	0.00016853	Up-methylated	intergenic
chr13	143303001	143303500	143303001-143303500	3.14444	1.27384	2.46848	0.000429834	Up-methylated	intron	100512372	NM_001244266	LOC100512372	organic solute transporter alpha
chr13	143587001	143587500	143587001-143587500	2.08358	0.720893	2.89027	0.000343989	Up-methylated	intergenic
chr13	143908501	143909000	143908501-143909000	2.08674	0.733456	2.84508	0.000773085	Up-methylated	intron	100153714	NM_001244715	LOC100153714	run domain Beclin-1 interacting and cystein-rich containing protein
chr13	143911001	143911500	143911001-143911500	1.87376	0.515813	3.63263	9.41e-05	Up-methylated	intron	100153714	NM_001244715	LOC100153714	run domain Beclin-1 interacting and cystein-rich containing protein
chr13	143913001	143913500	143913001-143913500	2.39378	0.431953	5.54175	2.01e-07	Up-methylated	CDS	100153714	NM_001244715	LOC100153714	run domain Beclin-1 interacting and cystein-rich containing protein
chr13	143916001	143916500	143916001-143916500	2.11004	0.650603	3.24321	0.000108535	Up-methylated	intron	100153714	NM_001244715	LOC100153714	run domain Beclin-1 interacting and cystein-rich containing protein
chr13	143922501	143923000	143922501-143923000	1.74417	0.376178	4.63657	1.56e-05	Up-methylated	intron	100153714	NM_001244715	LOC100153714	run domain Beclin-1 interacting and cystein-rich containing protein
chr13	143923001	143923500	143923001-143923500	2.18217	0.418281	5.217	8.01e-07	Up-methylated	CDS	100153714	NM_001244715	LOC100153714	run domain Beclin-1 interacting and cystein-rich containing protein
chr13	1445501	1446000	1445501-1446000	3.55018	1.39833	2.53886	0.000124034	Up-methylated	intergenic
chr13	144689001	144689500	144689001-144689500	2.42392	0.942961	2.57054	0.000661805	Up-methylated	intergenic
chr13	144689501	144690000	144689501-144690000	1.9896	0.382621	5.19991	3.69e-06	Up-methylated	intergenic
chr13	144740001	144740500	144740001-144740500	1.93704	0.544244	3.55913	0.000128962	Up-methylated	intergenic
chr13	145232001	145232500	145232001-145232500	2.25826	0.873996	2.58383	0.000699385	Up-methylated	intergenic
chr13	145296501	145297000	145296501-145297000	1.20777	3.02856	0.398794	0.000643806	Down-methylated	intergenic
chr13	145444001	145444500	145444001-145444500	0.781821	2.22576	0.35126	0.00044106	Down-methylated	intergenic
chr13	145724001	145724500	145724001-145724500	0.718366	2.19596	0.32713	0.000262889	Down-methylated	intergenic
chr13	146040001	146040500	146040001-146040500	0.635498	2.02006	0.314594	0.00059085	Down-methylated	intergenic
chr13	146062001	146062500	146062001-146062500	2.26639	0.689738	3.28587	6.38e-05	Up-methylated	intergenic
chr13	146682001	146682500	146682001-146682500	0.650586	2.33612	0.27849	3.62e-05	Down-methylated	intergenic
chr13	147127001	147127500	147127001-147127500	0.721435	2.02339	0.356548	0.00059085	Down-methylated	intergenic
chr13	147195501	147196000	147195501-147196000	1.81461	0.554197	3.27431	0.000454819	Up-methylated	intergenic
chr13	147403501	147404000	147403501-147404000	2.30679	0.660857	3.4906	3.4e-05	Up-methylated	intergenic
chr13	147584001	147584500	147584001-147584500	0.308754	1.46487	0.210773	0.000194425	Down-methylated	intergenic
chr13	147808501	147809000	147808501-147809000	4.88581	1.94361	2.51377	5.79e-05	Up-methylated	TTR	396866	NM_213859	LOC396866	stefin A1
chr13	147809001	147809500	147809001-147809500	4.01	1.30623	3.0699	1.07e-05	Up-methylated	TTR	396866	NM_213859	LOC396866	stefin A1
chr13	14819501	14820000	14819501-14820000	0.180656	2.21533	0.0815482	6.66e-10	Down-methylated	intergenic
chr13	148445501	148446000	148445501-148446000	0.305615	2.12987	0.14349	2.99e-07	Down-methylated	intergenic
chr13	1491001	1491500	1491001-1491500	0.605558	2.1237	0.285143	0.000148652	Down-methylated	intergenic
chr13	149305501	149306000	149305501-149306000	0.47911	2.11141	0.226915	1.41e-05	Down-methylated	intergenic
chr13	150015001	150015500	150015001-150015500	0.317565	1.71983	0.184649	1.56e-05	Down-methylated	promoter	100153158	NM_001244347	ADPRH	ADP-ribosylarginine hydrolase
chr13	150058501	150059000	150058501-150059000	2.80663	0.963896	2.91176	6.11e-05	Up-methylated	intergenic
chr13	150335501	150336000	150335501-150336000	5.73994	2.85616	2.00967	0.000696629	Up-methylated	intergenic
chr13	150408001	150408500	150408001-150408500	0.427603	1.67284	0.255615	0.000232826	Down-methylated	intergenic
chr13	150581001	150581500	150581001-150581500	0.376533	1.68905	0.222926	0.000113854	Down-methylated	intergenic
chr13	15248001	15248500	15248001-15248500	0.455076	1.43525	0.317072	0.000836314	Down-methylated	intergenic
chr13	153671501	153672000	153671501-153672000	2.26506	0.845366	2.67939	0.000921637	Up-methylated	intron	100512683	NM_001244697	LSAMP	limbic system-associated membrane protein
chr13	153803001	153803500	153803001-153803500	2.94334	1.22764	2.39756	0.000664752	Up-methylated	intergenic
chr13	15420001	15420500	15420001-15420500	2.14973	0.659322	3.26052	8.12e-05	Up-methylated	intergenic
chr13	154317501	154318000	154317501-154318000	1.97913	0.637579	3.10414	0.000456431	Up-methylated	intergenic
chr13	154348001	154348500	154348001-154348500	1.98032	0.727661	2.72148	0.000773085	Up-methylated	intergenic
chr13	155682501	155683000	155682501-155683000	0.489341	1.60357	0.305157	0.000836286	Down-methylated	intergenic
chr13	156268501	156269000	156268501-156269000	0.251203	1.58962	0.158027	1.88e-05	Down-methylated	intergenic
chr13	156287501	156288000	156287501-156288000	4.12225	1.8796	2.19315	0.000764051	Up-methylated	intergenic
chr13	156328001	156328500	156328001-156328500	0.117567	1.40983	0.0833909	1.55e-06	Down-methylated	intergenic
chr13	156328501	156329000	156328501-156329000	1.20072	3.5554	0.337717	5.56e-05	Down-methylated	intergenic
chr13	15661501	15662000	15661501-15662000	0.352498	1.4544	0.242367	0.000417092	Down-methylated	intergenic
chr13	157420501	157421000	157420501-157421000	0.435366	1.43886	0.302577	0.000836314	Down-methylated	TTR	100626350	NM_001244130	GCET2	germil center-associated, sigling and motility
chr13	158990001	158990500	158990001-158990500	2.01593	0.725682	2.77798	0.000451062	Up-methylated	intergenic
chr13	159065501	159066000	159065501-159066000	0.347874	1.37044	0.253841	0.000826511	Down-methylated	intergenic
chr13	160008001	160008500	160008001-160008500	1.75743	0.567511	3.09674	0.00082905	Up-methylated	intergenic
chr13	16023501	16024000	16023501-16024000	0.248435	1.43462	0.173171	3.31e-05	Down-methylated	intergenic
chr13	161047001	161047500	161047001-161047500	1.75498	0.620574	2.82799	0.000611716	Up-methylated	intergenic
chr13	161951001	161951500	161951001-161951500	0.617807	2.07646	0.297529	0.000144892	Down-methylated	intergenic
chr13	162157501	162158000	162157501-162158000	0.584593	1.84866	0.316226	0.000340543	Down-methylated	intergenic
chr13	162297001	162297500	162297001-162297500	0.528393	1.66395	0.317553	0.00082905	Down-methylated	intergenic
chr13	162724501	162725000	162724501-162725000	3.3601	0.932377	3.6038	1.85e-06	Up-methylated	intergenic
chr13	163438501	163439000	163438501-163439000	1.8721	0.599554	3.12248	0.000611716	Up-methylated	intergenic
chr13	163639501	163640000	163639501-163640000	2.04684	0.701954	2.91592	0.000773085	Up-methylated	intergenic
chr13	16606501	16607000	16606501-16607000	0.123542	1.48715	0.0830729	6.44e-07	Down-methylated	intergenic
chr13	16607001	16607500	16607001-16607500	0.0995077	1.55856	0.0638457	5.67e-08	Down-methylated	intergenic
chr13	166832501	166833000	166832501-166833000	2.67532	1.08367	2.46877	0.000943228	Up-methylated	intergenic
chr13	167944001	167944500	167944001-167944500	0.219776	1.76318	0.124648	4.66e-07	Down-methylated	intergenic
chr13	168437001	168437500	168437001-168437500	0.316214	1.49762	0.211144	0.000135829	Down-methylated	intron	100625406	NM_001244342	NIT2	nitrilase family, member 2
chr13	168454501	168455000	168454501-168455000	1.99595	0.679864	2.93581	0.00034416	Up-methylated	intergenic
chr13	172713001	172713500	172713001-172713500	0.395875	1.45108	0.272814	0.000836314	Down-methylated	intergenic
chr13	174409001	174409500	174409001-174409500	0.124893	1.49437	0.0835756	6.44e-07	Down-methylated	intergenic
chr13	174948501	174949000	174948501-174949000	0.296804	1.39993	0.212014	0.000278067	Down-methylated	intergenic
chr13	176372001	176372500	176372001-176372500	1.6394	0.167947	9.7614	7.29e-08	Up-methylated	intergenic
chr13	183434001	183434500	183434001-183434500	3.04125	1.13647	2.67606	0.000301837	Up-methylated	intergenic
chr13	183618001	183618500	183618001-183618500	1.75122	0.34306	5.10471	4.2e-06	Up-methylated	intergenic
chr13	183844001	183844500	183844001-183844500	0.469931	1.54663	0.303841	0.000839102	Down-methylated	intergenic
chr13	183897501	183898000	183897501-183898000	0.367285	1.38365	0.265446	0.000826511	Down-methylated	intergenic
chr13	185529501	185530000	185529501-185530000	2.04006	0.772124	2.64214	0.000980784	Up-methylated	intergenic
chr13	186488001	186488500	186488001-186488500	0.183861	1.47697	0.124485	2.43e-06	Down-methylated	intergenic
chr13	187248501	187249000	187248501-187249000	0.554284	1.96905	0.281498	0.000140401	Down-methylated	intergenic
chr13	188381501	188382000	188381501-188382000	0.341531	1.41035	0.242161	0.000587539	Down-methylated	intergenic
chr13	188492001	188492500	188492001-188492500	2.46442	0.759624	3.24427	9.03e-05	Up-methylated	intergenic
chr13	18896501	18897000	18896501-18897000	0.27105	1.80354	0.150288	2.89e-06	Down-methylated	intergenic
chr13	189893001	189893500	189893001-189893500	2.03102	0.712373	2.85106	0.000451062	Up-methylated	intergenic
chr13	190266001	190266500	190266001-190266500	0.4594	1.65536	0.277523	0.00032135	Down-methylated	intergenic
chr13	190494001	190494500	190494001-190494500	0.442758	1.57369	0.281351	0.000610143	Down-methylated	intergenic
chr13	19170001	19170500	19170001-19170500	2.15708	0.679682	3.17367	0.000196818	Up-methylated	intergenic
chr13	192230501	192231000	192230501-192231000	2.396	0.867296	2.76261	0.000547463	Up-methylated	intergenic
chr13	19404501	19405000	19404501-19405000	0.512093	2.30949	0.221735	4.58e-06	Down-methylated	intergenic
chr13	19405001	19405500	19405001-19405500	0.533358	2.65506	0.200884	6.39e-07	Down-methylated	intergenic
chr13	195304001	195304500	195304001-195304500	0.356686	1.55983	0.228669	0.000148242	Down-methylated	intergenic
chr13	195707001	195707500	195707001-195707500	1.02691	2.89014	0.355317	0.000159271	Down-methylated	intergenic
chr13	19594501	19595000	19594501-19595000	1.90521	0.555653	3.42878	0.000135113	Up-methylated	intergenic
chr13	196098501	196099000	196098501-196099000	0.194391	1.46852	0.132373	2.43e-06	Down-methylated	intergenic
chr13	19699001	19699500	19699001-19699500	0.608996	1.75955	0.346108	0.000818375	Down-methylated	intergenic
chr13	197977001	197977500	197977001-197977500	2.84214	0.874001	3.25187	2.12e-05	Up-methylated	intergenic
chr13	198110001	198110500	198110001-198110500	0.248367	1.87707	0.132316	3.16e-07	Down-methylated	intergenic
chr13	19829001	19829500	19829001-19829500	0.300991	1.64578	0.182887	3.22e-05	Down-methylated	intergenic
chr13	198761001	198761500	198761001-198761500	0.71786	2.13241	0.336643	0.000446521	Down-methylated	intergenic
chr13	199246501	199247000	199246501-199247000	2.49912	0.955842	2.61458	0.000661805	Up-methylated	intergenic
chr13	199297001	199297500	199297001-199297500	1.96576	0.619584	3.17272	0.000253683	Up-methylated	intron	397663	NM_214372	APP	amyloid beta (A4) precursor protein
chr13	199306001	199306500	199306001-199306500	4.26304	1.83763	2.31986	0.000216853	Up-methylated	CDS	397663	NM_214372	APP	amyloid beta (A4) precursor protein
chr13	19970001	19970500	19970001-19970500	0.338694	1.35596	0.249782	0.000397294	Down-methylated	intergenic
chr13	19971001	19971500	19971001-19971500	0.373628	1.49903	0.249247	0.000295738	Down-methylated	intergenic
chr13	20038001	20038500	20038001-20038500	0.345038	1.48159	0.232883	0.000135829	Down-methylated	intergenic
chr13	20353501	20354000	20353501-20354000	0.269565	1.39341	0.193457	0.000121893	Down-methylated	intergenic
chr13	203916501	203917000	203916501-203917000	0.284719	1.51937	0.187393	3.97e-05	Down-methylated	intergenic
chr13	204076501	204077000	204076501-204077000	0.446945	1.6942	0.263809	0.000232826	Down-methylated	intergenic
chr13	204077001	204077500	204077001-204077500	0.395875	1.43597	0.275684	0.000836314	Down-methylated	intergenic
chr13	204172001	204172500	204172001-204172500	0.180956	1.45968	0.123969	2.43e-06	Down-methylated	intergenic
chr13	204242001	204242500	204242001-204242500	0.671346	2.10761	0.318534	0.000343989	Down-methylated	intergenic
chr13	204301001	204301500	204301001-204301500	0.32384	2.12868	0.152132	2.99e-07	Down-methylated	intergenic
chr13	20450001	20450500	20450001-20450500	0.144672	1.5373	0.0941077	4.15e-07	Down-methylated	intergenic
chr13	204542001	204542500	204542001-204542500	0.444109	1.60228	0.277172	0.000443062	Down-methylated	intergenic
chr13	204713501	204714000	204713501-204714000	0	2.2327	0	2.48e-13	Down-methylated	intergenic
chr13	204719501	204720000	204719501-204720000	0	1.67138	0	2.44e-10	Down-methylated	intergenic
chr13	204723001	204723500	204723001-204723500	0.82408	3.72309	0.221343	2.39e-08	Down-methylated	intergenic
chr13	204727501	204728000	204727501-204728000	0.103695	3.72844	0.0278119	6.13e-17	Down-methylated	intergenic
chr13	204739501	204740000	204739501-204740000	1.08407	2.88911	0.375225	0.000557253	Down-methylated	intergenic
chr13	204742001	204742500	204742001-204742500	2.27481	0.551393	4.12556	7.33e-05	Up-methylated	intergenic
chr13	204742501	204743000	204742501-204743000	3.45711	0.684949	5.04725	2.24e-08	Up-methylated	intergenic
chr13	204747501	204748000	204747501-204748000	2.51161	0.557387	4.50605	1.33e-06	Up-methylated	intergenic
chr13	204778501	204779000	204778501-204779000	0.278744	1.88804	0.147637	9.45e-07	Down-methylated	intergenic
chr13	205082001	205082500	205082001-205082500	0.369004	1.49203	0.247317	0.000295738	Down-methylated	intergenic
chr13	205293001	205293500	205293001-205293500	0.347506	1.80908	0.19209	1.3e-05	Down-methylated	intergenic
chr13	205297501	205298000	205297501-205298000	0.415653	1.74608	0.238049	0.00012189	Down-methylated	intergenic
chr13	205298001	205298500	205298001-205298500	0.587361	1.83543	0.320012	0.000456674	Down-methylated	intergenic
chr13	205394501	205395000	205394501-205395000	0.353849	1.77348	0.199522	1.84e-05	Down-methylated	intergenic
chr13	205416501	205417000	205416501-205417000	2.91234	0.95421	3.05209	9.9e-05	Up-methylated	intergenic
chr13	205445001	205445500	205445001-205445500	0.421697	1.91201	0.220551	3.32e-05	Down-methylated	intergenic
chr13	205811501	205812000	205811501-205812000	2.78816	1.15006	2.42437	0.000709265	Up-methylated	intergenic
chr13	205962501	205963000	205962501-205963000	2.39492	0.425447	5.62919	1.01e-07	Up-methylated	intergenic
chr13	206010501	206011000	206010501-206011000	0.552496	2.35244	0.234861	7.06e-06	Down-methylated	intergenic
chr13	206019001	206019500	206019001-206019500	0.546453	2.28243	0.239418	1.29e-05	Down-methylated	intergenic
chr13	206030501	206031000	206030501-206031000	1.1114	2.74518	0.404857	0.000876379	Down-methylated	intergenic
chr13	206109001	206109500	206109001-206109500	1.08588	2.78881	0.38937	0.000475075	Down-methylated	intergenic
chr13	206312001	206312500	206312001-206312500	2.76197	0.464826	5.94195	9.65e-09	Up-methylated	intergenic
chr13	206317501	206318000	206317501-206318000	1.92195	0.488815	3.93186	6.36e-05	Up-methylated	intergenic
chr13	206530001	206530500	206530001-206530500	0.306966	1.42555	0.215331	0.000278067	Down-methylated	intergenic
chr13	206539001	206539500	206539001-206539500	0.552496	1.95665	0.282368	0.000188804	Down-methylated	intergenic
chr13	20668001	20668500	20668001-20668500	2.19735	0.572675	3.837	2.92e-05	Up-methylated	intergenic
chr13	206691001	206691500	206691001-206691500	2.85723	0.592222	4.82458	8.42e-08	Up-methylated	intergenic
chr13	207068501	207069000	207068501-207069000	0.80876	2.51412	0.321688	0.000158765	Down-methylated	intron	100049689	NM_001098596	CRYZL1	crystallin, zeta (quinone reductase)-like 1
chr13	207152001	207152500	207152001-207152500	0.816386	2.41417	0.338164	0.00020346	Down-methylated	intergenic
chr13	207244001	207244500	207244001-207244500	0.71104	2.10334	0.338053	0.000581084	Down-methylated	intergenic
chr13	207852001	207852500	207852001-207852500	3.36268	0.930761	3.61282	8.76e-07	Up-methylated	intergenic
chr13	207924001	207924500	207924001-207924500	0.871575	2.32693	0.37456	0.000547463	Down-methylated	intergenic
chr13	208403001	208403500	208403001-208403500	0.407756	1.71745	0.237419	8.14e-05	Down-methylated	intergenic
chr13	208421501	208422000	208421501-208422000	2.13083	0.536896	3.96879	1.41e-05	Up-methylated	intergenic
chr13	20889001	20889500	20889001-20889500	1.91614	0.456949	4.19333	4.16e-05	Up-methylated	intergenic
chr13	208921501	208922000	208921501-208922000	0.5799	1.69718	0.341686	0.000614452	Down-methylated	intergenic
chr13	209412001	209412500	209412001-209412500	0.812947	2.45683	0.330892	0.000420945	Down-methylated	intergenic
chr13	209893001	209893500	209893001-209893500	1.34931	3.87413	0.348287	3.84e-05	Down-methylated	intergenic
chr13	209895501	209896000	209895501-209896000	0.706279	2.17495	0.324734	0.000342774	Down-methylated	intergenic
chr13	209972001	209972500	209972001-209972500	3.29796	1.30867	2.52008	0.000187926	Up-methylated	intergenic
chr13	210022501	210023000	210022501-210023000	0.324957	1.36924	0.237327	0.000826511	Down-methylated	intergenic
chr13	210298001	210298500	210298001-210298500	1.9474	0.422194	4.61258	6.47e-06	Up-methylated	intergenic
chr13	210387501	210388000	210387501-210388000	0.468511	1.69129	0.277013	0.000232826	Down-methylated	intergenic
chr13	210671001	210671500	210671001-210671500	0.371909	1.53619	0.242098	0.000310054	Down-methylated	intergenic
chr13	210705001	210705500	210705001-210705500	0.48664	1.58345	0.307329	0.000836286	Down-methylated	intergenic
chr13	210706501	210707000	210706501-210707000	0.770416	2.45336	0.314025	0.000157703	Down-methylated	intergenic
chr13	210884501	210885000	210884501-210885000	0.384227	1.37115	0.280223	0.000826511	Down-methylated	intergenic
chr13	210890501	210891000	210890501-210891000	1.01101	2.39071	0.422892	0.000836104	Down-methylated	intergenic
chr13	210998001	210998500	210998001-210998500	3.27984	1.35785	2.41547	0.000335945	Up-methylated	intergenic
chr13	211916001	211916500	211916001-211916500	2.05758	0.364507	5.64482	1.25e-06	Up-methylated	intergenic
chr13	212023501	212024000	212023501-212024000	0.754785	2.43869	0.309504	9.26e-05	Down-methylated	intergenic
chr13	212121501	212122000	212121501-212122000	0	1.63895	0	2.44e-10	Down-methylated	intron	100625364	NM_001244456	ERG	v-ets erythroblastosis virus E26 oncogene homolog (avian)
chr13	212407001	212407500	212407001-212407500	2.85024	0.770771	3.69791	3.5e-06	Up-methylated	intergenic
chr13	212610001	212610500	212610001-212610500	3.60004	1.60174	2.24758	0.000827071	Up-methylated	intergenic
chr13	212662001	212662500	212662001-212662500	0.595192	2.90014	0.205228	2.37e-07	Down-methylated	intergenic
chr13	212692501	212693000	212692501-212693000	1.72149	4.76388	0.361362	4.92e-05	Down-methylated	intergenic
chr13	212707001	212707500	212707001-212707500	1.68162	3.9417	0.426623	0.000450526	Down-methylated	intergenic
chr13	212711001	212711500	212711001-212711500	1.64547	4.26733	0.385597	0.000115597	Down-methylated	intergenic
chr13	212713501	212714000	212713501-212714000	0.643192	2.32184	0.277018	3.62e-05	Down-methylated	intergenic
chr13	213118501	213119000	213118501-213119000	4.20386	1.92475	2.1841	0.000863167	Up-methylated	intergenic
chr13	213149501	213150000	213149501-213150000	1.74198	0.20645	8.43776	1.96e-07	Up-methylated	intergenic
chr13	213151001	213151500	213151001-213151500	3.17439	0.860209	3.69026	1.3e-06	Up-methylated	intergenic
chr13	213151501	213152000	213151501-213152000	3.96773	0.997843	3.9763	6.17e-08	Up-methylated	intergenic
chr13	213166501	213167000	213166501-213167000	0.484852	1.97959	0.244925	7.33e-05	Down-methylated	intergenic
chr13	213327501	213328000	213327501-213328000	0.298155	1.51529	0.196764	9.48e-05	Down-methylated	intron	100626262	NM_001244236	SH3BGR	SH3 domain binding glutamic acid-rich protein
chr13	213330501	213331000	213330501-213331000	4.42951	2.0514	2.15926	0.000670249	Up-methylated	intron	100626262	NM_001244236	SH3BGR	SH3 domain binding glutamic acid-rich protein
chr13	213335001	213335500	213335001-213335500	0.377815	1.41877	0.266298	0.000587539	Down-methylated	intron	100626262	NM_001244236	SH3BGR	SH3 domain binding glutamic acid-rich protein
chr13	213438001	213438500	213438001-213438500	0.26359	1.38882	0.189794	0.000121893	Down-methylated	intergenic
chr13	213443001	213443500	213443001-213443500	3.90862	0.990877	3.94461	4.14e-08	Up-methylated	intergenic
chr13	213447501	213448000	213447501-213448000	0.692912	2.1131	0.327913	0.000343989	Down-methylated	intergenic
chr13	213454501	213455000	213454501-213455000	0.4597	2.64357	0.173893	6.79e-08	Down-methylated	intergenic
chr13	213489501	213490000	213489501-213490000	0.553982	2.09224	0.26478	8.12e-05	Down-methylated	intergenic
chr13	213491001	213491500	213491001-213491500	1.0661	2.66475	0.400076	0.000732861	Down-methylated	intergenic
chr13	213525501	213526000	213525501-213526000	2.15216	0.577282	3.72809	2.14e-05	Up-methylated	intergenic
chr13	213534001	213534500	213534001-213534500	1.63015	0.173925	9.37276	1.12e-07	Up-methylated	intergenic
chr13	213671501	213672000	213671501-213672000	0.517931	1.67934	0.308413	0.00082905	Down-methylated	intergenic
chr13	213723501	213724000	213723501-213724000	3.953	1.71421	2.30601	0.000463163	Up-methylated	intergenic
chr13	213818001	213818500	213818001-213818500	0.308685	1.73168	0.178258	1.09e-05	Down-methylated	intergenic
chr13	21392001	21392500	21392001-21392500	1.95817	0.542708	3.60814	0.000128962	Up-methylated	intergenic
chr13	214052001	214052500	214052001-214052500	1.5063	3.59868	0.418569	0.000602405	Down-methylated	intergenic
chr13	214106501	214107000	214106501-214107000	0.827599	2.31749	0.35711	0.000699385	Down-methylated	intergenic
chr13	214152001	214152500	214152001-214152500	4.87454	2.29766	2.12153	0.000559506	Up-methylated	intergenic
chr13	214483501	214484000	214483501-214484000	2.46291	0.668552	3.68394	1.06e-05	Up-methylated	intergenic
chr13	214521001	214521500	214521001-214521500	3.12795	1.42184	2.19993	0.00099782	Up-methylated	intergenic
chr13	214540001	214540500	214540001-214540500	0.174612	1.56935	0.111264	1.05e-06	Down-methylated	intergenic
chr13	214813001	214813500	214813001-214813500	0.658415	1.8883	0.348682	0.000789794	Down-methylated	intergenic
chr13	215304001	215304500	215304001-215304500	2.45562	0.999777	2.45617	0.000643357	Up-methylated	intergenic
chr13	215859501	215860000	215859501-215860000	0.239555	1.38636	0.172795	4.89e-05	Down-methylated	intergenic
chr13	216113501	216114000	216113501-216114000	0.307403	1.42377	0.215907	0.000278067	Down-methylated	intergenic
chr13	216114001	216114500	216114001-216114500	1.07583	3.174	0.33895	0.000126831	Down-methylated	intergenic
chr13	216303001	216303500	216303001-216303500	0.704628	2.03646	0.346006	0.000980784	Down-methylated	intergenic
chr13	216958501	216959000	216958501-216959000	1.67909	0.535179	3.13744	0.000329976	Up-methylated	intergenic
chr13	22787001	22787500	22787001-22787500	1.78522	0.301321	5.92464	1.48e-06	Up-methylated	intergenic
chr13	22852001	22852500	22852001-22852500	2.2969	0.541338	4.24301	2.88e-06	Up-methylated	intergenic
chr13	23859501	23860000	23859501-23860000	2.92895	1.09192	2.68238	0.000249558	Up-methylated	intron	100337665	NM_001172367	MLH1	mutL homolog 1, colon cancer, nonpolyposis type 2 (E. coli)
chr13	23928501	23929000	23928501-23929000	0.241109	1.7048	0.14143	2.18e-06	Down-methylated	intergenic
chr13	24395501	24396000	24395501-24396000	4.01502	0.902529	4.44863	6.45e-09	Up-methylated	intergenic
chr13	24507001	24507500	24507001-24507500	0	1.50086	0	1.7e-09	Down-methylated	intergenic
chr13	24507501	24508000	24507501-24508000	0	2.41969	0	2.83e-14	Down-methylated	intergenic
chr13	24701501	24702000	24701501-24702000	2.7588	0.983892	2.80396	0.000201999	Up-methylated	intergenic
chr13	24702501	24703000	24702501-24703000	2.83218	0.711105	3.98279	2.38e-06	Up-methylated	intergenic
chr13	25110501	25111000	25110501-25111000	1.60213	0.543055	2.95022	0.000614161	Up-methylated	intron	397618	NM_214342	OXSR1	oxidative-stress responsive 1
chr13	25130001	25130500	25130001-25130500	0.84319	2.35097	0.358656	0.000547463	Down-methylated	intergenic
chr13	25311001	25311500	25311001-25311500	2.12829	0.737716	2.88497	0.000451062	Up-methylated	intergenic
chr13	25340501	25341000	25340501-25341000	1.79639	0.604177	2.97328	0.000611716	Up-methylated	intergenic
chr13	25372501	25373000	25372501-25373000	4.01734	1.60701	2.49989	0.000141891	Up-methylated	intergenic
chr13	25486001	25486500	25486001-25486500	0.0797289	1.59271	0.0500587	3.61e-08	Down-methylated	intergenic
chr13	25612501	25613000	25612501-25613000	0.610182	2.01887	0.302239	0.00034416	Down-methylated	intergenic
chr13	25977001	25977500	25977001-25977500	1.88665	0.50404	3.74305	4.59e-05	Up-methylated	intergenic
chr13	26029001	26029500	26029001-26029500	0.352498	2.48924	0.141609	3.61e-08	Down-methylated	intergenic
chr13	2608501	2609000	2608501-2609000	0.407893	1.79226	0.227586	8.81e-05	Down-methylated	intergenic
chr13	26155001	26155500	26155001-26155500	0.414168	1.46457	0.282791	0.000836314	Down-methylated	intergenic
chr13	26691001	26691500	26691001-26691500	1.08443	2.91539	0.371969	0.000557253	Down-methylated	intron	100156583	NM_001161754	MYRIP	myosin VIIA and Rab interacting protein
chr13	27006001	27006500	27006001-27006500	0.469697	1.62793	0.288525	0.000614161	Down-methylated	intergenic
chr13	27113501	27114000	27113501-27114000	0.403637	2.89052	0.139642	7.2e-09	Down-methylated	intergenic
chr13	27447001	27447500	27447001-27447500	0.372277	1.4768	0.252083	0.000295738	Down-methylated	intergenic
chr13	27726001	27726500	27726001-27726500	0.834445	2.25935	0.36933	0.000892527	Down-methylated	intergenic
chr13	27850001	27850500	27850001-27850500	2.03466	0.772784	2.6329	0.000980784	Up-methylated	intergenic
chr13	28305001	28305500	28305001-28305500	0.165801	1.53322	0.108139	1.59e-06	Down-methylated	intergenic
chr13	28589501	28590000	28589501-28590000	0.624899	2.29397	0.27241	4.81e-05	Down-methylated	intergenic
chr13	28654001	28654500	28654001-28654500	2.27392	0.551575	4.12259	3.96e-06	Up-methylated	intergenic
chr13	29009001	29009500	29009001-29009500	0.447382	1.74636	0.25618	0.00012189	Down-methylated	intergenic
chr13	29118501	29119000	29118501-29119000	1.83061	0.433142	4.22636	4.16e-05	Up-methylated	intergenic
chr13	30196001	30196500	30196001-30196500	5.36773	2.10206	2.55356	1.22e-05	Up-methylated	intergenic
chr13	30811501	30812000	30811501-30812000	0.617807	2.25834	0.273566	3.4e-05	Down-methylated	promoter	100512313	NM_001244174	LOC100512313	KIAA1143 homolog
chr13	30977501	30978000	30977501-30978000	2.06156	0.5771	3.57228	7.33e-05	Up-methylated	intergenic
chr13	31049001	31049500	31049001-31049500	0.224401	2.33648	0.096042	3.38e-09	Down-methylated	intergenic
chr13	31549501	31550000	31549501-31550000	0.368635	1.39848	0.263597	0.000826511	Down-methylated	intergenic
chr13	31550501	31551000	31550501-31551000	0.489341	2.07943	0.235324	1.94e-05	Down-methylated	intergenic
chr13	31645001	31645500	31645001-31645500	0.42126	1.93107	0.218149	3.32e-05	Down-methylated	intergenic
chr13	33885001	33885500	33885001-33885500	0.840653	2.16547	0.388209	0.000921637	Down-methylated	intergenic
chr13	34209001	34209500	34209001-34209500	0.60684	1.83644	0.330443	0.000805069	Down-methylated	intron	100144484	NM_001123150	NPG3	protegrin 3
chr13	34210501	34211000	34210501-34211000	0.978749	2.59732	0.37683	0.000625253	Down-methylated	intron	100144484	NM_001123150	NPG3	protegrin 3
chr13	34212001	34212500	34212001-34212500	0.313378	1.89322	0.165526	2.57e-06	Down-methylated	intron	100144484	NM_001123150	NPG3	protegrin 3
chr13	34213001	34213500	34213001-34213500	0.462237	2.0101	0.229957	2.66e-05	Down-methylated	intron	100144484	NM_001123150	NPG3	protegrin 3
chr13	34213501	34214000	34213501-34214000	0.641405	3.17606	0.20195	1.48e-07	Down-methylated	intron	100144484	NM_001123150	NPG3	protegrin 3
chr13	34214001	34214500	34214001-34214500	0.298155	1.74713	0.170654	1.09e-05	Down-methylated	intron	100144484	NM_001123150	NPG3	protegrin 3
chr13	34214501	34215000	34214501-34215000	2.24475	5.09996	0.440151	0.000514514	Down-methylated	intron	100144484	NM_001123150	NPG3	protegrin 3
chr13	34215001	34215500	34215001-34215500	0.689842	3.34682	0.206119	1.03e-07	Down-methylated	intron	100144484	NM_001123150	NPG3	protegrin 3
chr13	34227501	34228000	34227501-34228000	0.29218	1.46388	0.199593	8.39e-05	Down-methylated	intron	100144484	NM_001123150	NPG3	protegrin 3
chr13	34230501	34231000	34230501-34231000	2.73571	6.44109	0.424728	0.000125646	Down-methylated	intron	100144484	NM_001123150	NPG3	protegrin 3
chr13	34231001	34231500	34231001-34231500	0.670063	2.17767	0.307697	0.000342774	Down-methylated	intron	100144484	NM_001123150	NPG3	protegrin 3
chr13	34746001	34746500	34746001-34746500	0.480159	1.80979	0.265312	0.000128962	Down-methylated	intron	397493	NM_214258	PRKAR2A	protein kise, cAMP-dependent, regulatory, type II, alpha
chr13	34820001	34820500	34820001-34820500	3.33921	1.21463	2.74916	5.38e-05	Up-methylated	intergenic
chr13	34960501	34961000	34960501-34961000	0.183861	1.46923	0.125141	2.43e-06	Down-methylated	CDS	100187735	NM_001271714	USP19	ubiquitin specific peptidase 19
chr13	34965001	34965500	34965001-34965500	0.696799	2.32608	0.299559	0.000118027	Down-methylated	CDS	100187735	NM_001271714	USP19	ubiquitin specific peptidase 19
chr13	3499001	3499500	3499001-3499500	0.89909	2.39822	0.374899	0.000836104	Down-methylated	intergenic
chr13	36290501	36291000	36290501-36291000	1.58556	0.517183	3.06576	0.000614161	Up-methylated	intergenic
chr13	36718501	36719000	36718501-36719000	1.9469	0.696966	2.79339	0.000789794	Up-methylated	intergenic
chr13	37659001	37659500	37659001-37659500	0.576531	1.91982	0.300304	0.000456431	Down-methylated	intron	100307125	NR_029391	ALAS1	aminolevulite, delta-, synthase 1 pseudogene
chr13	37817001	37817500	37817001-37817500	2.11807	0.651792	3.24961	8.12e-05	Up-methylated	intergenic
chr13	38089001	38089500	38089001-38089500	0.519417	2.24786	0.231071	1.74e-05	Down-methylated	intron	396963	NM_213924	ITIH1	inter-alpha-trypsin inhibitor heavy chain 1
chr13	38093501	38094000	38093501-38094000	0.385344	1.74093	0.221344	5.82e-05	Down-methylated	intron	396963	NM_213924	ITIH1	inter-alpha-trypsin inhibitor heavy chain 1
chr13	38415001	38415500	38415001-38415500	2.11931	0.698155	3.03559	0.000260379	Up-methylated	TTR	100127150	NM_001112681	TKT	transketolase
chr13	38521001	38521500	38521001-38521500	0.27412	1.45093	0.188927	8.39e-05	Down-methylated	intron	100623102	NM_001244358	DCP1A	DCP1 decapping enzyme homolog A (S. cerevisiae)
chr13	38756001	38756500	38756001-38756500	0.442826	1.9179	0.230891	2.39e-05	Down-methylated	intergenic
chr13	38829001	38829500	38829001-38829500	0.686937	2.06848	0.332097	0.000451062	Down-methylated	intergenic
chr13	38919001	38919500	38919001-38919500	5.01813	2.48388	2.02028	0.000945373	Up-methylated	intergenic
chr13	39189001	39189500	39189001-39189500	2.69483	0.88892	3.03158	5.83e-05	Up-methylated	intergenic
chr13	39224501	39225000	39224501-39225000	0.409612	1.47371	0.277945	0.00060158	Down-methylated	intergenic
chr13	39907501	39908000	39907501-39908000	2.83127	0.533643	5.30554	4.76e-08	Up-methylated	intergenic
chr13	40198001	40198500	40198001-40198500	1.09267	3.13496	0.348544	0.000156977	Down-methylated	intergenic
chr13	40245501	40246000	40245501-40246000	0.632157	2.12018	0.298162	0.000148652	Down-methylated	intergenic
chr13	43787501	43788000	43787501-43788000	0.313309	1.75531	0.178492	1.09e-05	Down-methylated	intergenic
chr13	43801501	43802000	43801501-43802000	0.721571	2.06088	0.350128	0.000755375	Down-methylated	intergenic
chr13	43925001	43925500	43925001-43925500	1.11266	2.88544	0.385611	0.00099942	Down-methylated	intergenic
chr13	45454001	45454500	45454001-45454500	3.86937	1.81977	2.1263	0.000818611	Up-methylated	intergenic
chr13	45896001	45896500	45896001-45896500	0.427166	1.55034	0.275531	0.000610143	Down-methylated	intergenic
chr13	45910501	45911000	45910501-45911000	1.95757	0.624731	3.13345	0.000456431	Up-methylated	intergenic
chr13	47355501	47356000	47355501-47356000	1.9575	0.678955	2.88311	0.000789794	Up-methylated	intergenic
chr13	47432501	47433000	47432501-47433000	0.46858	1.58782	0.295108	0.000610143	Down-methylated	intergenic
chr13	47476501	47477000	47476501-47477000	2.05836	0.654982	3.14261	0.000193286	Up-methylated	intergenic
chr13	47796001	47796500	47796001-47796500	1.85701	0.657951	2.82241	0.000805069	Up-methylated	intergenic
chr13	49526501	49527000	49526501-49527000	0.695817	2.07172	0.335865	0.000581084	Down-methylated	intergenic
chr13	50284001	50284500	50284001-50284500	0.533221	2.07834	0.256561	7.75e-05	Down-methylated	intergenic
chr13	50304501	50305000	50304501-50305000	2.43631	0.717458	3.39575	3.83e-05	Up-methylated	intergenic
chr13	50326001	50326500	50326001-50326500	0.198647	1.50893	0.131647	5.24e-06	Down-methylated	intergenic
chr13	51519501	51520000	51519501-51520000	0.394757	1.55107	0.254506	0.000148242	Down-methylated	intergenic
chr13	53077001	53077500	53077001-53077500	1.78417	0.613408	2.90861	0.000818375	Up-methylated	intergenic
chr13	53674001	53674500	53674001-53674500	0.374979	1.56337	0.239852	0.000148242	Down-methylated	intergenic
chr13	59618501	59619000	59618501-59619000	0.24246	1.7739	0.136682	1.48e-06	Down-methylated	intergenic
chr13	59659001	59659500	59659001-59659500	0.541897	1.86749	0.290173	0.000340543	Down-methylated	intergenic
chr13	6024501	6025000	6024501-6025000	0.371472	1.47311	0.252169	0.00060158	Down-methylated	intergenic
chr13	63992501	63993000	63992501-63993000	0.29218	1.3602	0.214806	0.000176973	Down-methylated	intergenic
chr13	68119501	68120000	68119501-68120000	1.8323	0.643556	2.84715	0.000805069	Up-methylated	intergenic
chr13	731501	732000	731501-732000	0.287624	1.36162	0.211236	0.000176973	Down-methylated	intergenic
chr13	73609501	73610000	73609501-73610000	2.83822	1.14677	2.47498	0.000573527	Up-methylated	intergenic
chr13	74042001	74042500	74042001-74042500	0.394826	1.3589	0.290548	0.000826511	Down-methylated	intergenic
chr13	74670501	74671000	74670501-74671000	0.564814	1.83148	0.308393	0.000456674	Down-methylated	intron	100462749	NM_001190285	ATG7	autophagy related 7
chr13	74971001	74971500	74971001-74971500	2.30625	0.824812	2.79609	0.000718275	Up-methylated	intergenic
chr13	75573501	75574000	75573501-75574000	0.219776	1.36309	0.161234	2.66e-05	Down-methylated	promoter	397671	NM_214379	PPARG	peroxisome proliferator-activated receptor gamma
chr13	76122001	76122500	76122001-76122500	1.05534	3.05247	0.345732	0.000157894	Down-methylated	intergenic
chr13	77212001	77212500	77212001-77212500	0.406474	1.51854	0.267674	0.000839102	Down-methylated	intergenic
chr13	77451501	77452000	77451501-77452000	0.41886	1.55918	0.268642	0.000310054	Down-methylated	intergenic
chr13	77593501	77594000	77593501-77594000	1.88088	0.31861	5.90338	9.45e-07	Up-methylated	intergenic
chr13	77728001	77728500	77728001-77728500	2.5585	0.993322	2.5757	0.000643357	Up-methylated	intergenic
chr13	78710501	78711000	78710501-78711000	0.276957	1.45588	0.190233	8.39e-05	Down-methylated	intergenic
chr13	78765501	78766000	78765501-78766000	3.24433	1.08061	3.00231	2.06e-05	Up-methylated	intergenic
chr13	78768001	78768500	78768001-78768500	2.40016	0.973951	2.46435	0.000836104	Up-methylated	intergenic
chr13	78808001	78808500	78808001-78808500	1.19539	3.17396	0.376624	0.000286193	Down-methylated	intergenic
chr13	80195501	80196000	80195501-80196000	0.322121	1.35348	0.237994	0.000397294	Down-methylated	intergenic
chr13	81072501	81073000	81072501-81073000	2.39206	0.632426	3.78235	1.42e-05	Up-methylated	intergenic
chr13	81077501	81078000	81077501-81078000	0.556818	2.02403	0.275103	0.000193286	Down-methylated	intergenic
chr13	81327501	81328000	81327501-81328000	0.258897	1.71518	0.150944	1.48e-06	Down-methylated	intergenic
chr13	82337501	82338000	82337501-82338000	2.5208	0.960102	2.62555	0.000413455	Up-methylated	promoter	396845	NM_213847	ICA	porcine inhibitor of carbonic anhydrase
chr13	82768001	82768500	82768001-82768500	2.49481	0.872807	2.85837	0.000123671	Up-methylated	intron	100144510	NM_001123195	SLCO2A1	solute carrier organic anion transporter family, member 2A1
chr13	83044501	83045000	83044501-83045000	2.4646	0.723862	3.40479	2.2e-05	Up-methylated	intergenic
chr13	83448501	83449000	83448501-83449000	0.538827	2.36191	0.228132	1.42e-05	Down-methylated	intergenic
chr13	83500501	83501000	83500501-83501000	0.436851	1.76656	0.24729	0.00012189	Down-methylated	intergenic
chr13	83518501	83519000	83518501-83519000	0.207827	2.09908	0.0990086	1.32e-08	Down-methylated	intergenic
chr13	83573001	83573500	83573001-83573500	0.399013	2.18376	0.182718	1.43e-06	Down-methylated	intergenic
chr13	83945501	83946000	83945501-83946000	0.432159	2.04395	0.211433	8.97e-06	Down-methylated	intergenic
chr13	84324001	84324500	84324001-84324500	2.66213	1.06945	2.48924	0.000757357	Up-methylated	intergenic
chr13	84329001	84329500	84329001-84329500	1.96766	0.70242	2.80126	0.000599455	Up-methylated	intergenic
chr13	84337001	84337500	84337001-84337500	1.63926	0.476963	3.43688	0.00032135	Up-methylated	intergenic
chr13	84520001	84520500	84520001-84520500	0.639686	1.99308	0.320954	0.000773085	Down-methylated	intergenic
chr13	84614501	84615000	84614501-84615000	0.352498	1.56065	0.225867	0.000148242	Down-methylated	intron	100158147	NM_213901	PCCB	propionyl CoA carboxylase, beta polypeptide
chr13	84821501	84822000	84821501-84822000	2.88396	1.22581	2.3527	0.00099942	Up-methylated	intergenic
chr13	85597001	85597500	85597001-85597500	2.00654	0.544426	3.6856	9.41e-05	Up-methylated	intergenic
chr13	85694501	85695000	85694501-85695000	0.424767	1.4656	0.289825	0.000836314	Down-methylated	intergenic
chr13	87753001	87753500	87753001-87753500	0.445896	1.79238	0.248774	4.16e-05	Down-methylated	intergenic
chr13	8785501	8786000	8785501-8786000	3.44317	1.3332	2.58264	0.000226402	Up-methylated	intergenic
chr13	88387001	88387500	88387001-88387500	0.261802	1.49166	0.17551	5.77e-05	Down-methylated	intergenic
chr13	88844001	88844500	88844001-88844500	0.412817	1.45833	0.283075	0.000836314	Down-methylated	intergenic
chr13	8919001	8919500	8919001-8919500	0.218426	2.03325	0.107427	1e-07	Down-methylated	intergenic
chr13	89643501	89644000	89643501-89644000	0.391319	1.47779	0.2648	0.00060158	Down-methylated	intergenic
chr13	90039501	90040000	90039501-90040000	0.412817	1.4595	0.282849	0.00060158	Down-methylated	intergenic
chr13	90189001	90189500	90189001-90189500	0.592054	2.42132	0.244517	7.89e-06	Down-methylated	intergenic
chr13	90697001	90697500	90697001-90697500	2.5075	0.928418	2.70083	0.000330623	Up-methylated	intergenic
chr13	90781001	90781500	90781001-90781500	2.37299	0.913011	2.59908	0.000535472	Up-methylated	intergenic
chr13	91720001	91720500	91720001-91720500	0.237768	1.57795	0.150682	6.98e-06	Down-methylated	intergenic
chr13	91773501	91774000	91773501-91774000	1.77705	0.578186	3.07348	0.000818375	Up-methylated	intergenic
chr13	92422001	92422500	92422001-92422500	2.6307	0.341888	7.69461	1.9e-09	Up-methylated	intergenic
chr13	9390001	9390500	9390001-9390500	1.75622	0.576753	3.04501	0.000614452	Up-methylated	intergenic
chr13	94321501	94322000	94321501-94322000	1.75885	0.102037	17.2375	1.44e-09	Up-methylated	intergenic
chr13	95925501	95926000	95925501-95926000	1.76466	0.350471	5.03511	2.89e-06	Up-methylated	intergenic
chr13	96938001	96938500	96938001-96938500	0.405356	1.48793	0.272429	0.000295738	Down-methylated	intergenic
chr13	97976001	97976500	97976001-97976500	4.5829	2.17435	2.10771	0.000706365	Up-methylated	intergenic
chr13	98492001	98492500	98492001-98492500	1.66657	0.30421	5.47836	3.21e-06	Up-methylated	intergenic
chr13	99455501	99456000	99455501-99456000	2.34635	0.888015	2.64224	0.000699385	Up-methylated	intergenic
chr14	100970001	100970500	100970001-100970500	2.16697	0.819858	2.64311	0.000951133	Up-methylated	intergenic
chr14	10314001	10314500	10314001-10314500	1.99004	0.623099	3.19378	0.00010433	Up-methylated	intergenic
chr14	10314501	10315000	10314501-10315000	1.93948	0.737005	2.63156	0.000773085	Up-methylated	intergenic
chr14	104954001	104954500	104954001-104954500	1.95203	0.68802	2.83716	0.000789794	Up-methylated	intergenic
chr14	1063001	1063500	1063001-1063500	2.24418	0.692707	3.23973	6.38e-05	Up-methylated	intergenic
chr14	106530001	106530500	106530001-106530500	2.027	0.370485	5.4712	1.25e-06	Up-methylated	intron	733640	NM_001044574	PRKG1	protein kise, cGMP-dependent, type I
chr14	106976001	106976500	106976001-106976500	2.81426	0.893447	3.14989	3.52e-05	Up-methylated	intron	733640	NM_001044574	PRKG1	protein kise, cGMP-dependent, type I
chr14	1071501	1072000	1071501-1072000	0.476041	2.03725	0.233668	2.66e-05	Down-methylated	intergenic
chr14	108293501	108294000	108293501-108294000	2.68744	1.10105	2.4408	0.000909043	Up-methylated	intergenic
chr14	108432001	108432500	108432001-108432500	1.67278	0.54578	3.06493	0.000450442	Up-methylated	intergenic
chr14	109583501	109584000	109583501-109584000	0.0903279	1.73314	0.0521182	9.41e-09	Down-methylated	intergenic
chr14	110929501	110930000	110929501-110930000	2.11311	0.713909	2.95991	0.000343989	Up-methylated	intergenic
chr14	111750001	111750500	111750001-111750500	0.358105	1.48739	0.240761	0.000295738	Down-methylated	intergenic
chr14	111752501	111753000	111752501-111753000	1.87979	0.299421	6.27807	1.48e-06	Up-methylated	intergenic
chr14	112936001	112936500	112936001-112936500	0.510171	1.70045	0.300021	0.00082905	Down-methylated	intergenic
chr14	11306001	11306500	11306001-11306500	0.541897	1.94094	0.279193	0.000188804	Down-methylated	intergenic
chr14	113460501	113461000	113460501-113461000	0.750163	2.09845	0.357484	0.000951133	Down-methylated	intergenic
chr14	113524001	113524500	113524001-113524500	2.39712	0.745952	3.2135	9.03e-05	Up-methylated	intergenic
chr14	114678501	114679000	114678501-114679000	0.641405	1.96465	0.326474	0.000599455	Down-methylated	intergenic
chr14	114738501	114739000	114738501-114739000	0.558402	1.82791	0.305487	0.000456674	Down-methylated	promoter	100135678	NM_001204766	O3FAR1	omega-3 fatty acid receptor 1
chr14	1154001	1154500	1154001-1154500	0.403569	2.23182	0.180825	7.28e-07	Down-methylated	intergenic
chr14	115539001	115539500	115539001-115539500	1.72223	0.566579	3.03969	0.00082905	Up-methylated	intergenic
chr14	116311501	116312000	116311501-116312000	0.716713	2.35214	0.304707	0.000156216	Down-methylated	5'-UTR	403111	NM_001167835	CYP2C42	cytochrome P450 C42
chr14	116437001	116437500	116437001-116437500	0.248367	1.50334	0.16521	2.24e-05	Down-methylated	intergenic
chr14	116674501	116675000	116674501-116675000	0.734938	2.09888	0.350156	0.000951133	Down-methylated	intergenic
chr14	116716501	116717000	116716501-116717000	0.75563	2.27657	0.331916	0.000262923	Down-methylated	intergenic
chr14	116799501	116800000	116799501-116800000	3.51146	1.63409	2.14889	0.000827071	Up-methylated	intergenic
chr14	117052001	117052500	117052001-117052500	2.33059	0.696801	3.3447	2.72e-05	Up-methylated	intergenic
chr14	11726001	11726500	11726001-11726500	0	1.54614	0	1.04e-09	Down-methylated	intergenic
chr14	117383001	117383500	117383001-117383500	2.04563	0.700339	2.92091	0.00034416	Up-methylated	intergenic
chr14	117392501	117393000	117392501-117393000	2.01266	0.713443	2.82105	0.000451062	Up-methylated	intergenic
chr14	117500001	117500500	117500001-117500500	1.05601	2.68226	0.393702	0.000607553	Down-methylated	intergenic
chr14	117500501	117501000	117500501-117501000	3.50245	1.40781	2.48787	0.000219482	Up-methylated	intergenic
chr14	117507001	117507500	117507001-117507500	0.350711	1.37249	0.255529	0.000826511	Down-methylated	intergenic
chr14	117565001	117565500	117565001-117565500	0.355568	1.37766	0.258097	0.000397294	Down-methylated	intergenic
chr14	117570001	117570500	117570001-117570500	0.715692	2.10614	0.339812	0.000196818	Down-methylated	intergenic
chr14	117631501	117632000	117631501-117632000	0.334439	1.6437	0.203467	3.22e-05	Down-methylated	intergenic
chr14	117633501	117634000	117633501-117634000	0.819156	2.69793	0.303624	4.53e-05	Down-methylated	intergenic
chr14	1180001	1180500	1180001-1180500	5.16362	2.42078	2.13304	0.000437598	Up-methylated	intergenic
chr14	118579501	118580000	118579501-118580000	0.445594	1.71394	0.259983	0.00016853	Down-methylated	intergenic
chr14	118627001	118627500	118627001-118627500	2.9481	0.906141	3.25347	1.35e-05	Up-methylated	intron	100153176	NM_001243406	SFRP5	secreted frizzled-related protein 5
chr14	120242501	120243000	120242501-120243000	3.96128	1.83277	2.16136	0.000927304	Up-methylated	intergenic
chr14	120608001	120608500	120608001-120608500	2.81905	1.08948	2.58752	0.00038998	Up-methylated	intergenic
chr14	120810001	120810500	120810001-120810500	0	2.39274	0	4.35e-14	Down-methylated	intron	100135662	NM_001114279	CHUK	conserved helix-loop-helix ubiquitous kise
chr14	120811001	120811500	120811001-120811500	0	1.32314	0	1.34e-09	Down-methylated	intron	100135662	NM_001114279	CHUK	conserved helix-loop-helix ubiquitous kise
chr14	121400501	121401000	121400501-121401000	2.64292	0.955114	2.76712	0.000202896	Up-methylated	intergenic
chr14	121556501	121557000	121556501-121557000	0.608559	2.06777	0.294307	0.000144892	Down-methylated	intergenic
chr14	121749501	121750000	121749501-121750000	0.44985	1.69848	0.264855	0.000450442	Down-methylated	intergenic
chr14	12211501	12212000	12211501-12212000	0.407824	1.7402	0.234355	0.00012189	Down-methylated	intergenic
chr14	122149501	122150000	122149501-122150000	1.01189	2.66571	0.379596	0.000757357	Down-methylated	intergenic
chr14	12215501	12216000	12215501-12216000	0.399013	1.47917	0.269755	0.00060158	Down-methylated	intergenic
chr14	12275501	12276000	12275501-12276000	3.98845	1.85908	2.14539	0.000927304	Up-methylated	intergenic
chr14	123039501	123040000	123039501-123040000	0.344969	1.39032	0.248122	0.000278067	Down-methylated	intergenic
chr14	123040001	123040500	123040001-123040500	0.742126	2.14926	0.345294	0.000446521	Down-methylated	intergenic
chr14	123339001	123339500	123339001-123339500	1.69404	4.15155	0.408051	0.000362185	Down-methylated	intergenic
chr14	123484501	123485000	123484501-123485000	3.14249	1.22817	2.55868	0.000192182	Up-methylated	intergenic
chr14	124076501	124077000	124076501-124077000	0.24246	1.78564	0.135783	1e-06	Down-methylated	intergenic
chr14	124091501	124092000	124091501-124092000	2.61888	1.06366	2.46215	0.000943228	Up-methylated	intergenic
chr14	124429501	124430000	124429501-124430000	0.671714	2.6312	0.255288	7.23e-06	Down-methylated	intergenic
chr14	124599501	124600000	124599501-124600000	0.561744	2.01337	0.279007	0.000193286	Down-methylated	intergenic
chr14	124706501	124707000	124706501-124707000	2.08485	0.478151	4.36022	2.39e-05	Up-methylated	intergenic
chr14	12475001	12475500	12475001-12475500	3.02799	0.999845	3.02846	3.06e-05	Up-methylated	promoter	414425	NM_001001641	EPHX2	epoxide hydrolase 2
chr14	125314001	125314500	125314001-125314500	0.388782	1.62966	0.238566	7.41e-05	Down-methylated	intergenic
chr14	12585001	12585500	12585001-12585500	0.209246	1.48179	0.141212	7.85e-06	Down-methylated	intergenic
chr14	12630001	12630500	12630001-12630500	0.224401	1.93042	0.116244	2.15e-07	Down-methylated	intergenic
chr14	127467501	127468000	127467501-127468000	0.387063	2.0282	0.190841	5.49e-06	Down-methylated	intergenic
chr14	128291001	128291500	128291001-128291500	2.27415	0.174106	13.0618	2.03e-10	Up-methylated	intergenic
chr14	128342001	128342500	128342001-128342500	0.210965	1.39133	0.151629	1.77e-05	Down-methylated	intergenic
chr14	12845001	12845500	12845001-12845500	0.934498	2.64172	0.353747	0.000498997	Down-methylated	intergenic
chr14	12933001	12933500	12933001-12933500	0.334439	1.40917	0.23733	0.000278067	Down-methylated	intergenic
chr14	129883001	129883500	129883001-129883500	2.46517	0.743693	3.31477	2.2e-05	Up-methylated	intergenic
chr14	131218001	131218500	131218001-131218500	0.0843531	1.95801	0.043081	4.37e-10	Down-methylated	intergenic
chr14	131247001	131247500	131247001-131247500	2.55411	0.992856	2.57249	0.000809008	Up-methylated	intergenic
chr14	131256001	131256500	131256001-131256500	0.379671	1.44624	0.262522	0.000417092	Down-methylated	intergenic
chr14	131576501	131577000	131576501-131577000	1.67761	0.314282	5.33789	8.88e-06	Up-methylated	intergenic
chr14	131698001	131698500	131698001-131698500	0.437765	2.11757	0.20673	6.47e-06	Down-methylated	intergenic
chr14	131709501	131710000	131709501-131710000	0.373628	1.89773	0.196882	6.47e-06	Down-methylated	intergenic
chr14	131914501	131915000	131914501-131915000	0.219776	1.4346	0.153197	1.18e-05	Down-methylated	intergenic
chr14	132635501	132636000	132635501-132636000	0.355568	1.87084	0.190058	3.69e-06	Down-methylated	intergenic
chr14	133398501	133399000	133398501-133399000	1.17493	3.06334	0.383544	0.000358503	Down-methylated	intergenic
chr14	133625001	133625500	133625001-133625500	2.69756	1.06367	2.53608	0.000757357	Up-methylated	intergenic
chr14	133642001	133642500	133642001-133642500	0.269565	1.42337	0.189385	8.39e-05	Down-methylated	intergenic
chr14	13385001	13385500	13385001-13385500	6.01363	2.77645	2.16594	0.000189881	Up-methylated	intergenic
chr14	134260001	134260500	134260001-134260500	0.0737541	1.41994	0.0519419	2.23e-07	Down-methylated	intergenic
chr14	134317501	134318000	134317501-134318000	0.504864	2.24721	0.224662	3.96e-06	Down-methylated	intergenic
chr14	134483001	134483500	134483001-134483500	0.515161	1.72007	0.2995	0.000614452	Down-methylated	intergenic
chr14	134497001	134497500	134497001-134497500	1.28054	3.3182	0.385915	0.000275866	Down-methylated	intergenic
chr14	134511501	134512000	134511501-134512000	0.658347	1.89555	0.347312	0.000789794	Down-methylated	intergenic
chr14	134540501	134541000	134540501-134541000	2.47854	0.853624	2.90355	0.000122153	Up-methylated	intergenic
chr14	134616501	134617000	134616501-134617000	3.59099	1.4687	2.44502	0.000178853	Up-methylated	intergenic
chr14	134626501	134627000	134626501-134627000	0.513675	2.91912	0.175969	3.37e-08	Down-methylated	intergenic
chr14	134709001	134709500	134709001-134709500	3.11569	1.09861	2.83604	8.16e-05	Up-methylated	intergenic
chr14	134786501	134787000	134786501-134787000	3.98032	1.76961	2.24926	0.000438402	Up-methylated	intergenic
chr14	134830501	134831000	134830501-134831000	2.61112	0.538432	4.84949	2.29e-07	Up-methylated	intergenic
chr14	134871501	134872000	134871501-134872000	1.14567	2.92992	0.391024	0.000815428	Down-methylated	intergenic
chr14	134889501	134890000	134889501-134890000	0.539429	2.04154	0.264226	5.39e-05	Down-methylated	intergenic
chr14	134890001	134890500	134890001-134890500	0.669928	2.1412	0.312876	0.000262083	Down-methylated	intergenic
chr14	135023501	135024000	135023501-135024000	0.495616	1.87792	0.263918	9.41e-05	Down-methylated	intergenic
chr14	135058001	135058500	135058001-135058500	2.45744	0.756837	3.24698	6.9e-05	Up-methylated	intergenic
chr14	135083501	135084000	135083501-135084000	2.04668	0.724226	2.82602	0.000451062	Up-methylated	intergenic
chr14	135171001	135171500	135171001-135171500	0.422979	1.69318	0.249814	0.00016853	Down-methylated	intergenic
chr14	135177501	135178000	135177501-135178000	0.644612	3.22934	0.199611	8.49e-08	Down-methylated	intergenic
chr14	135178001	135178500	135178001-135178500	0.304198	1.39395	0.218227	0.000278067	Down-methylated	intergenic
chr14	135409001	135409500	135409001-135409500	0.83401	2.80042	0.297816	2.73e-05	Down-methylated	intergenic
chr14	135409501	135410000	135409501-135410000	0.533086	2.6981	0.197578	4.74e-07	Down-methylated	intergenic
chr14	135573001	135573500	135573001-135573500	0.554215	1.77225	0.312719	0.000454819	Down-methylated	intergenic
chr14	135599001	135599500	135599001-135599500	0.786145	2.1772	0.36108	0.000921637	Down-methylated	intergenic
chr14	135608001	135608500	135608001-135608500	0.319284	1.46204	0.218382	0.000194425	Down-methylated	intergenic
chr14	135689501	135690000	135689501-135690000	2.06925	0.623298	3.31985	0.000140401	Up-methylated	intergenic
chr14	135703501	135704000	135703501-135704000	3.55899	1.29836	2.74115	5.56e-05	Up-methylated	intergenic
chr14	135720001	135720500	135720001-135720500	2.9761	0.418218	7.11615	1.72e-09	Up-methylated	intergenic
chr14	135752501	135753000	135752501-135753000	0.758604	2.20533	0.343987	0.000921637	Down-methylated	intergenic
chr14	135758501	135759000	135758501-135759000	0.308754	1.60655	0.192185	4.61e-05	Down-methylated	intergenic
chr14	135797501	135798000	135797501-135798000	0.416636	1.65517	0.251718	0.00032135	Down-methylated	intergenic
chr14	135809501	135810000	135809501-135810000	2.61912	0.961877	2.72292	0.000326371	Up-methylated	intergenic
chr14	135875001	135875500	135875001-135875500	0.272401	1.47899	0.184181	5.77e-05	Down-methylated	intergenic
chr14	135877501	135878000	135877501-135878000	0.174612	1.56174	0.111807	1.05e-06	Down-methylated	intergenic
chr14	135909001	135909500	135909001-135909500	0.26359	1.36753	0.192748	0.000176973	Down-methylated	intergenic
chr14	136090001	136090500	136090001-136090500	0.203203	1.48344	0.13698	7.85e-06	Down-methylated	intergenic
chr14	136130001	136130500	136130001-136130500	0.428954	1.53484	0.279479	0.000839102	Down-methylated	intergenic
chr14	136470001	136470500	136470001-136470500	2.1262	0.742988	2.86169	0.000581084	Up-methylated	intergenic
chr14	136506001	136506500	136506001-136506500	1.91297	0.319435	5.98862	1.37e-06	Up-methylated	intergenic
chr14	136594501	136595000	136594501-136595000	3.71841	1.57567	2.35989	0.000353053	Up-methylated	intergenic
chr14	136600501	136601000	136600501-136601000	2.43132	0	#DIV/0!	2.89e-15	Up-methylated	intergenic
chr14	136654501	136655000	136654501-136655000	0.337275	1.57504	0.214138	4.61e-05	Down-methylated	intergenic
chr14	136950001	136950500	136950001-136950500	2.90191	1.03506	2.80362	0.00020083	Up-methylated	intergenic
chr14	137088001	137088500	137088001-137088500	0.26494	1.44739	0.183047	3.31e-05	Down-methylated	intergenic
chr14	137150501	137151000	137150501-137151000	0.612446	1.96393	0.311847	0.000599455	Down-methylated	intergenic
chr14	137355001	137355500	137355001-137355500	0.845113	2.65168	0.318709	0.000124873	Down-methylated	intergenic
chr14	137485501	137486000	137485501-137486000	0.525694	1.88612	0.278717	0.000135113	Down-methylated	intergenic
chr14	137565501	137566000	137565501-137566000	6.27421	3.193	1.96499	0.000765208	Up-methylated	intergenic
chr14	137644501	137645000	137644501-137645000	1.66367	0.46519	3.57632	0.000113854	Up-methylated	intergenic
chr14	138123501	138124000	138123501-138124000	0.449782	1.58356	0.284032	0.000836286	Down-methylated	intron	100462755	NM_001190291	PNLIPRP2	pancreatic lipase-related protein 2
chr14	138136501	138137000	138136501-138137000	0.485085	1.8762	0.258547	9.41e-05	Down-methylated	TTR	100462755	NM_001190291	PNLIPRP2	pancreatic lipase-related protein 2
chr14	138190001	138190500	138190001-138190500	0.43351	1.95169	0.22212	2.39e-05	Down-methylated	intergenic
chr14	138242001	138242500	138242001-138242500	3.90929	1.51735	2.57639	6.92e-05	Up-methylated	intergenic
chr14	138265001	138265500	138265001-138265500	0.314864	1.34089	0.234817	0.000566979	Down-methylated	intergenic
chr14	138275501	138276000	138275501-138276000	0.768085	2.48278	0.309364	7.12e-05	Down-methylated	intergenic
chr14	138395001	138395500	138395001-138395500	0.40185	1.62112	0.247884	0.000159126	Down-methylated	intergenic
chr14	138797001	138797500	138797001-138797500	2.25014	0.575928	3.90699	2.92e-05	Up-methylated	intergenic
chr14	138870501	138871000	138870501-138871000	0	1.54962	0	1.04e-09	Down-methylated	intergenic
chr14	138917001	138917500	138917001-138917500	0.393038	1.52465	0.257789	0.000432142	Down-methylated	intergenic
chr14	138924501	138925000	138924501-138925000	1.66978	0.536896	3.11006	0.000450442	Up-methylated	intergenic
chr14	138982501	138983000	138982501-138983000	1.72169	0.495799	3.47256	0.00012189	Up-methylated	intergenic
chr14	138988001	138988500	138988001-138988500	3.57502	1.62928	2.19423	0.00098347	Up-methylated	intergenic
chr14	139177501	139178000	139177501-139178000	1.82511	0.54578	3.34405	9.41e-05	Up-methylated	intergenic
chr14	139675501	139676000	139675501-139676000	0.203203	2.08472	0.0974726	1.32e-08	Down-methylated	intergenic
chr14	139893501	139894000	139893501-139894000	0.984655	2.99793	0.328445	6.35e-05	Down-methylated	intron	100152540	NM_001185171	C14H10orf84	chromosome 10 open reading frame 84
chr14	139945001	139945500	139945001-139945500	0.0948835	1.42692	0.0664951	2.23e-07	Down-methylated	intergenic
chr14	140028001	140028500	140028001-140028500	2.75309	1.06113	2.59449	0.00038998	Up-methylated	intergenic
chr14	140107001	140107500	140107001-140107500	0.381322	1.56751	0.243266	6.62e-05	Down-methylated	intergenic
chr14	140139001	140139500	140139001-140139500	0.515026	1.88115	0.273783	6.87e-05	Down-methylated	intergenic
chr14	140434501	140435000	140434501-140435000	0.328164	1.49691	0.219227	0.000135829	Down-methylated	intergenic
chr14	140436501	140437000	140436501-140437000	3.80711	1.46275	2.6027	0.000101199	Up-methylated	intergenic
chr14	140440001	140440500	140440001-140440500	0.734938	2.22284	0.33063	0.00044106	Down-methylated	intergenic
chr14	140467001	140467500	140467001-140467500	1.09682	2.96248	0.370238	0.000451945	Down-methylated	intergenic
chr14	140569501	140570000	140569501-140570000	0.140048	2.17501	0.0643894	3.05e-10	Down-methylated	intergenic
chr14	140570001	140570500	140570001-140570500	0	1.51656	0	1.7e-09	Down-methylated	intergenic
chr14	140585501	140586000	140585501-140586000	0.286205	1.7844	0.160393	2.89e-06	Down-methylated	intergenic
chr14	140602501	140603000	140602501-140603000	0.499871	2.01045	0.248636	2.66e-05	Down-methylated	TTR	100154143	NM_001244531	PRDX3	peroxiredoxin 3
chr14	140683501	140684000	140683501-140684000	0.331369	1.53134	0.216391	0.000209475	Down-methylated	intergenic
chr14	140883501	140884000	140883501-140884000	0.460751	1.7591	0.261923	0.00012189	Down-methylated	intergenic
chr14	140891001	140891500	140891001-140891500	3.98916	1.6538	2.41212	0.000167324	Up-methylated	intergenic
chr14	141067501	141068000	141067501-141068000	1.07789	2.79019	0.386313	0.000709265	Down-methylated	intergenic
chr14	141294001	141294500	141294001-141294500	2.80969	0.895705	3.13685	5.83e-05	Up-methylated	intergenic
chr14	141321001	141321500	141321001-141321500	0.438202	1.55875	0.281124	0.000610143	Down-methylated	intergenic
chr14	141321501	141322000	141321501-141322000	0.319216	2.62216	0.121738	3.07e-09	Down-methylated	intergenic
chr14	141562501	141563000	141562501-141563000	0.487922	1.65618	0.294607	0.000614161	Down-methylated	intergenic
chr14	141774501	141775000	141774501-141775000	0.515026	2.12046	0.242884	1.03e-05	Down-methylated	intergenic
chr14	141870001	141870500	141870001-141870500	0.338694	1.47079	0.23028	0.000295738	Down-methylated	intergenic
chr14	141898501	141899000	141898501-141899000	0.554584	2.08321	0.266216	2.92e-05	Down-methylated	intergenic
chr14	141904001	141904500	141904001-141904500	0.704793	2.07094	0.340325	0.000451062	Down-methylated	intergenic
chr14	141954001	141954500	141954001-141954500	2.09356	0.369956	5.65895	6.11e-07	Up-methylated	intergenic
chr14	141954501	141955000	141954501-141955000	2.10581	0.771232	2.73045	0.000980784	Up-methylated	intergenic
chr14	141960001	141960500	141960001-141960500	0.700004	2.69366	0.259871	1.46e-05	Down-methylated	intergenic
chr14	141963001	141963500	141963001-141963500	3.70143	1.32241	2.79901	1.62e-05	Up-methylated	intergenic
chr14	141969501	141970000	141969501-141970000	0.034565	1.48787	0.0232312	2.78e-09	Down-methylated	intergenic
chr14	141975501	141976000	141975501-141976000	0.900439	3.07556	0.292772	2.42e-05	Down-methylated	intergenic
chr14	141979501	141980000	141979501-141980000	0.543985	1.78491	0.304768	0.00017654	Down-methylated	intergenic
chr14	141999001	141999500	141999001-141999500	0.733452	2.93079	0.250258	1.55e-06	Down-methylated	intergenic
chr14	141999501	142000000	141999501-142000000	0.561978	2.00183	0.280732	5.39e-05	Down-methylated	intergenic
chr14	142052501	142053000	142052501-142053000	0.93409	2.69811	0.346202	0.000255055	Down-methylated	intergenic
chr14	142205501	142206000	142205501-142206000	0.507467	1.80082	0.281797	0.000248359	Down-methylated	intergenic
chr14	142212501	142213000	142212501-142213000	0.274189	1.53637	0.178465	2.73e-05	Down-methylated	intergenic
chr14	142560001	142560500	142560001-142560500	1.95436	0.683231	2.86046	0.000599455	Up-methylated	intron	396762	NM_001099924	FGFR2	fibroblast growth factor receptor 2
chr14	142578001	142578500	142578001-142578500	0.957619	2.96141	0.323366	8e-05	Down-methylated	intergenic
chr14	142791501	142792000	142791501-142792000	0.429322	1.93786	0.221545	1.08e-05	Down-methylated	intergenic
chr14	142794501	142795000	142794501-142795000	3.05851	0.963469	3.17447	1.82e-05	Up-methylated	intergenic
chr14	142796501	142797000	142796501-142797000	4.27322	1.09536	3.90121	1.04e-07	Up-methylated	intergenic
chr14	142830501	142831000	142830501-142831000	1.13118	2.85275	0.396523	0.000845191	Down-methylated	intergenic
chr14	142832001	142832500	142832001-142832500	0.674688	2.77888	0.242791	4.59e-06	Down-methylated	intergenic
chr14	142844001	142844500	142844001-142844500	1.36693	3.45222	0.395956	0.000642254	Down-methylated	intergenic
chr14	142857501	142858000	142857501-142858000	1.00338	2.61762	0.38332	0.000625253	Down-methylated	intergenic
chr14	142900501	142901000	142900501-142901000	0.105483	1.64434	0.0641487	2.3e-08	Down-methylated	intergenic
chr14	142949001	142949500	142949001-142949500	1.08886	2.74163	0.397157	0.000876379	Down-methylated	intergenic
chr14	142996501	142997000	142996501-142997000	0.395943	1.45734	0.271689	0.000836314	Down-methylated	intergenic
chr14	143004001	143004500	143004001-143004500	0.788981	2.29855	0.343252	0.000699385	Down-methylated	intergenic
chr14	143019501	143020000	143019501-143020000	0.741281	2.31017	0.320877	0.000154251	Down-methylated	intergenic
chr14	143044001	143044500	143044001-143044500	0.278744	1.4807	0.188251	5.77e-05	Down-methylated	intergenic
chr14	143535501	143536000	143535501-143536000	1.7737	4.27034	0.415354	0.00040488	Down-methylated	intergenic
chr14	143859001	143859500	143859001-143859500	1.92277	0.601737	3.19536	0.000188804	Up-methylated	intergenic
chr14	143953501	143954000	143953501-143954000	0.623482	1.99532	0.312472	0.000454455	Down-methylated	intergenic
chr14	143970001	143970500	143970001-143970500	0.685218	2.1342	0.321066	0.000446521	Down-methylated	intergenic
chr14	144143501	144144000	144143501-144144000	0.188048	1.77585	0.105892	3.13e-07	Down-methylated	intergenic
chr14	144202501	144203000	144202501-144203000	0.412449	1.86296	0.221395	4.59e-05	Down-methylated	intergenic
chr14	144243501	144244000	144243501-144244000	0.278744	1.38652	0.201038	0.000121893	Down-methylated	intergenic
chr14	144261501	144262000	144261501-144262000	2.49696	0.95429	2.61657	0.000413455	Up-methylated	intergenic
chr14	144292501	144293000	144292501-144293000	1.10489	2.9109	0.379571	0.000815428	Down-methylated	intergenic
chr14	144293001	144293500	144293001-144293500	0.371909	2.09193	0.177783	2.8e-06	Down-methylated	intergenic
chr14	144306501	144307000	144306501-144307000	1.03147	2.88099	0.358025	0.00019943	Down-methylated	intergenic
chr14	144375001	144375500	144375001-144375500	0.527042	1.93098	0.27294	9.95e-05	Down-methylated	intergenic
chr14	144595501	144596000	144595501-144596000	0.793539	2.36491	0.335547	0.0002623	Down-methylated	intergenic
chr14	144598001	144598500	144598001-144598500	0	1.87444	0	1.45e-11	Down-methylated	intergenic
chr14	144598501	144599000	144598501-144599000	0.319652	2.4052	0.132901	5.58e-09	Down-methylated	intergenic
chr14	144605501	144606000	144605501-144606000	0.727177	2.28768	0.317867	0.000262923	Down-methylated	intergenic
chr14	144661001	144661500	144661001-144661500	1.87946	0.544062	3.45449	9.41e-05	Up-methylated	intergenic
chr14	144665501	144666000	144665501-144666000	1.91921	4.50115	0.426383	0.000154145	Down-methylated	intergenic
chr14	144677501	144678000	144677501-144678000	0.736425	2.34121	0.314549	0.000202741	Down-methylated	intergenic
chr14	144679501	144680000	144679501-144680000	0.325327	3.19056	0.101966	6.39e-11	Down-methylated	intergenic
chr14	144680001	144680500	144680001-144680500	1.32348	3.71437	0.356314	8.37e-05	Down-methylated	intergenic
chr14	144719501	144720000	144719501-144720000	0.820641	2.75252	0.298142	3.52e-05	Down-methylated	intergenic
chr14	144772001	144772500	144772001-144772500	0.06913	1.45233	0.0475993	2.39e-08	Down-methylated	intergenic
chr14	144802001	144802500	144802001-144802500	0.373191	1.85668	0.200999	9.16e-06	Down-methylated	intergenic
chr14	144847501	144848000	144847501-144848000	1.69681	0.464661	3.65172	8.14e-05	Up-methylated	intergenic
chr14	144918001	144918500	144918001-144918500	0.301593	2.05175	0.146993	6.84e-08	Down-methylated	intergenic
chr14	144918501	144919000	144918501-144919000	0.241274	2.40261	0.100422	6.06e-10	Down-methylated	intergenic
chr14	144975501	144976000	144975501-144976000	1.0528	2.89166	0.364083	0.000246525	Down-methylated	intergenic
chr14	144979501	144980000	144979501-144980000	2.73655	1.00075	2.7345	0.000321818	Up-methylated	intergenic
chr14	144996001	144996500	144996001-144996500	0.719715	2.30434	0.31233	0.000154251	Down-methylated	intergenic
chr14	145371001	145371500	145371001-145371500	0.414236	1.67792	0.246874	0.000113854	Down-methylated	intergenic
chr14	145449001	145449500	145449001-145449500	0.369004	1.36598	0.270137	0.000826511	Down-methylated	intron	100156052	NM_001243608	LHPP	phospholysine phosphohistidine inorganic pyrophosphate phosphatase
chr14	145453501	145454000	145453501-145454000	2.07875	5.10624	0.407099	0.00013845	Down-methylated	intron	100156052	NM_001243608	LHPP	phospholysine phosphohistidine inorganic pyrophosphate phosphatase
chr14	145708001	145708500	145708001-145708500	0.431041	1.37992	0.312367	0.000826511	Down-methylated	intergenic
chr14	145853001	145853500	145853001-145853500	0.668946	2.30318	0.290444	4.81e-05	Down-methylated	intergenic
chr14	146096501	146097000	146096501-146097000	0.904994	3.14684	0.287588	1.5e-05	Down-methylated	intergenic
chr14	146121001	146121500	146121001-146121500	0.322189	1.42247	0.2265	0.000278067	Down-methylated	intergenic
chr14	146132501	146133000	146132501-146133000	0.305849	1.60519	0.190537	1.88e-05	Down-methylated	intergenic
chr14	146249501	146250000	146249501-146250000	0.557422	2.53942	0.219507	9.8e-07	Down-methylated	intergenic
chr14	146250501	146251000	146250501-146251000	0.391621	1.50847	0.259615	0.000209475	Down-methylated	intergenic
chr14	146318001	146318500	146318001-146318500	0.463956	1.54507	0.300281	0.000610143	Down-methylated	intergenic
chr14	146331001	146331500	146331001-146331500	3.44088	1.46358	2.351	0.000551241	Up-methylated	intergenic
chr14	146359001	146359500	146359001-146359500	0.304061	1.35277	0.224769	0.000176973	Down-methylated	intergenic
chr14	146408001	146408500	146408001-146408500	0.76822	3.78438	0.202998	1.85e-08	Down-methylated	intergenic
chr14	146434501	146435000	146434501-146435000	0.621761	2.62805	0.236586	7.23e-06	Down-methylated	intergenic
chr14	146502501	146503000	146502501-146503000	0.474555	1.99236	0.238187	3.65e-05	Down-methylated	intergenic
chr14	146592001	146592500	146592001-146592500	0.725689	2.39768	0.302663	0.000120284	Down-methylated	intergenic
chr14	146677501	146678000	146677501-146678000	1.10806	3.28572	0.337235	4.26e-05	Down-methylated	intergenic
chr14	146703001	146703500	146703001-146703500	0.793839	2.51801	0.315265	9.46e-05	Down-methylated	intergenic
chr14	146765001	146765500	146765001-146765500	0.382439	1.60774	0.237874	0.000222223	Down-methylated	promoter	100153444	NM_001244367	UROS	uroporphyrinogen III synthase
chr14	146817501	146818000	146817501-146818000	0.780237	2.3997	0.32514	0.0002623	Down-methylated	intergenic
chr14	146830001	146830500	146830001-146830500	2.28016	0.725766	3.14173	6.65e-05	Up-methylated	intergenic
chr14	146852001	146852500	146852001-146852500	0.284351	1.40673	0.202136	0.000121893	Down-methylated	intergenic
chr14	146927001	146927500	146927001-146927500	1.14718	2.87423	0.399127	0.000686566	Down-methylated	intergenic
chr14	147018501	147019000	147018501-147019000	3.79186	0.873086	4.34305	1.85e-08	Up-methylated	intergenic
chr14	147019001	147019500	147019001-147019500	2.50601	0.892736	2.80711	0.000203683	Up-methylated	intergenic
chr14	147260001	147260500	147260001-147260500	0.835428	2.52775	0.330503	0.000259469	Down-methylated	intergenic
chr14	147265501	147266000	147265501-147266000	1.46772	3.72763	0.393741	0.000353053	Down-methylated	intergenic
chr14	147281501	147282000	147281501-147282000	1.00031	2.52228	0.396592	0.000978971	Down-methylated	intergenic
[truncated: 4,831 more rows]

## Sheet: TL vs YL
DMRs and DMGs of TL vs YL comparsions
Chr	Start	Stop	DMR	TL_rpkm	YL_rpkm	Foldchange(TL/YL)	P-value	Trend	Distribution	GeneID	refseqID	Symbol	Description
chr1	101529501	101530000	101529501-101530000	2.25352	0.624404	3.60907	1.20311e-05	Up-methylated	intergenic
chr1	101784501	101785000	101784501-101785000	0.366225	1.49616	0.244778	7.61855e-05	Down-methylated	intergenic
chr1	103413001	103413500	103413001-103413500	3.0683	1.20415	2.5481	7.28434e-05	Up-methylated	intergenic
chr1	103424501	103425000	103424501-103425000	1.66811	0.530794	3.14267	0.000327275	Up-methylated	intergenic
chr1	10416501	10417000	10416501-10417000	0.97051	2.36661	0.410085	0.000424826	Down-methylated	intergenic
chr1	104214001	104214500	104214001-104214500	1.21811	2.76655	0.4403	0.00069841	Down-methylated	intergenic
chr1	10524001	10524500	10524001-10524500	2.13853	0.609271	3.50998	2.25634e-05	Up-methylated	intergenic
chr1	105347501	105348000	105347501-105348000	0.523478	2.05709	0.254474	1.11073e-05	Down-methylated	intergenic
chr1	105732001	105732500	105732001-105732500	1.14969	2.79094	0.411938	0.000246223	Down-methylated	intergenic
chr1	105908001	105908500	105908001-105908500	1.9135	0.532263	3.59503	4.23262e-05	Up-methylated	intergenic
chr1	105935501	105936000	105935501-105936000	0.835832	2.22335	0.375933	0.000390296	Down-methylated	intron	100152640	NM_001185166	HAUS1	HAUS augmin-like complex, subunit 1
chr1	106021501	106022000	106021501-106022000	0.461639	1.47597	0.312771	0.000666402	Down-methylated	intergenic
chr1	106296001	106296500	106296001-106296500	0.331223	1.33622	0.247881	0.000158133	Down-methylated	intergenic
chr1	106395001	106395500	106395001-106395500	0.820512	3.12423	0.262629	3.96754e-07	Down-methylated	intergenic
chr1	107327501	107328000	107327501-107328000	0.84177	2.27649	0.369767	0.000296601	Down-methylated	intergenic
chr1	107560001	107560500	107560001-107560500	0.607941	1.77076	0.343322	0.000548248	Down-methylated	intergenic
chr1	107614001	107614500	107614001-107614500	1.17876	2.61298	0.451118	0.000944036	Down-methylated	intergenic
chr1	107675501	107676000	107675501-107676000	0.872263	2.51948	0.346207	7.14626e-05	Down-methylated	intergenic
chr1	107796501	107797000	107796501-107797000	1.90258	0.674414	2.82109	0.000519224	Up-methylated	intergenic
chr1	108711001	108711500	108711001-108711500	1.23561	2.88463	0.428345	0.000414301	Down-methylated	intergenic
chr1	10900501	10901000	10900501-10901000	0.442692	1.40861	0.314276	0.000693338	Down-methylated	intergenic
chr1	109012001	109012500	109012001-109012500	0.500963	1.50882	0.332024	0.000886902	Down-methylated	intergenic
chr1	109047501	109048000	109047501-109048000	0.785588	2.29755	0.341925	5.77335e-05	Down-methylated	intergenic
chr1	10928001	10928500	10928001-10928500	0.798046	2.02154	0.394771	0.000946666	Down-methylated	intergenic
chr1	109364001	109364500	109364001-109364500	0.722978	1.96591	0.367758	0.000824986	Down-methylated	intergenic
chr1	109399001	109399500	109399001-109399500	1.01344	2.36404	0.42869	0.000850264	Down-methylated	intergenic
chr1	10951501	10952000	10951501-10952000	1.73006	0.497522	3.47734	0.000118497	Up-methylated	intergenic
chr1	109525501	109526000	109525501-109526000	0.611649	2.15901	0.283301	2.30392e-05	Down-methylated	intergenic
chr1	109677501	109678000	109677501-109678000	0.727377	1.98498	0.36644	0.000464072	Down-methylated	intergenic
chr1	109817501	109818000	109817501-109818000	0.273735	1.6845	0.162503	1.58451e-06	Down-methylated	intergenic
chr1	109818501	109819000	109818501-109819000	0.441938	1.95264	0.226328	3.01161e-06	Down-methylated	intergenic
chr1	109819001	109819500	109819001-109819500	0.352401	1.34813	0.2614	0.000348624	Down-methylated	intergenic
chr1	110476501	110477000	110476501-110477000	0.249743	1.7457	0.143062	2.21119e-07	Down-methylated	intergenic
chr1	110603001	110603500	110603001-110603500	0.391694	1.41054	0.27769	0.000347426	Down-methylated	intergenic
chr1	110662501	110663000	110662501-110663000	0.855565	2.37982	0.359507	0.000214392	Down-methylated	intergenic
chr1	112036001	112036500	112036001-112036500	0.358228	1.37993	0.259599	0.000239054	Down-methylated	intergenic
chr1	11234001	11234500	11234001-11234500	0.946548	2.27474	0.416112	0.000915694	Down-methylated	intergenic
chr1	11267501	11268000	11267501-11268000	0.824189	2.25987	0.364706	0.000170495	Down-methylated	intergenic
chr1	11321501	11322000	11321501-11322000	2.58713	1.04149	2.48407	0.000481871	Up-methylated	intergenic
chr1	11475001	11475500	11475001-11475500	0.942178	2.36595	0.398224	0.000710074	Down-methylated	intergenic
chr1	11498001	11498500	11498001-11498500	2.99539	5.51388	0.543246	0.00095411	Down-methylated	intergenic
chr1	115318001	115318500	115318001-115318500	0.620319	2.72065	0.228004	1.17936e-07	Down-methylated	intergenic
chr1	115446501	115447000	115446501-115447000	2.06714	0.841933	2.45523	0.000946666	Up-methylated	intergenic
chr1	115469001	115469500	115469001-115469500	0.557697	1.82145	0.306184	0.000164209	Down-methylated	intergenic
chr1	115992501	115993000	115992501-115993000	0.591173	1.85883	0.318036	0.000161017	Down-methylated	intergenic
chr1	116196001	116196500	116196001-116196500	0.80089	2.32475	0.344505	0.00010064	Down-methylated	intergenic
chr1	11641001	11641500	11641001-11641500	0.749952	2.16941	0.345695	0.000185495	Down-methylated	intergenic
chr1	116977001	116977500	116977001-116977500	1.96149	4.08955	0.479633	0.000293075	Down-methylated	intergenic
chr1	117057001	117057500	117057001-117057500	1.61494	0.538418	2.99942	0.000637604	Up-methylated	intergenic
chr1	117385001	117385500	117385001-117385500	0.770298	2.23543	0.344586	0.000138838	Down-methylated	intergenic
chr1	11774001	11774500	11774001-11774500	0.419393	1.52297	0.275378	0.000168202	Down-methylated	intergenic
chr1	117847501	117848000	117847501-117848000	0.765917	2.14819	0.356541	0.000185495	Down-methylated	intergenic
chr1	118004501	118005000	118004501-118005000	0.460193	1.51577	0.303604	0.000473758	Down-methylated	intergenic
chr1	118326501	118327000	118326501-118327000	2.29871	0.750327	3.0636	5.8716e-05	Up-methylated	intergenic
chr1	118426001	118426500	118426001-118426500	0.757216	2.23182	0.339282	0.000138838	Down-methylated	intergenic
chr1	118726501	118727000	118726501-118727000	0.465237	1.63796	0.284034	0.000118497	Down-methylated	intergenic
chr1	118992001	118992500	118992001-118992500	0.733868	2.02863	0.361756	0.00034707	Down-methylated	TTR	100155578	NM_001243563	DAPK2	death-associated protein kinase 2
chr1	11907501	11908000	11907501-11908000	1.81221	0.660591	2.74332	0.000945434	Up-methylated	intergenic
chr1	11932001	11932500	11932001-11932500	2.70347	5.34038	0.506231	0.000361242	Down-methylated	intergenic
chr1	119837501	119838000	119837501-119838000	0.58835	1.71434	0.343194	0.000577922	Down-methylated	intergenic
chr1	119839001	119839500	119839001-119839500	0.452136	1.50872	0.299681	0.000342974	Down-methylated	intergenic
chr1	119997001	119997500	119997001-119997500	0.406212	1.40252	0.289629	0.000347426	Down-methylated	intergenic
chr1	120296001	120296500	120296001-120296500	1.58949	3.29968	0.481711	0.00097574	Down-methylated	intergenic
chr1	120474501	120475000	120474501-120475000	0.457963	1.42936	0.320397	0.000935101	Down-methylated	intergenic
chr1	120624501	120625000	120624501-120625000	0.546857	2.00499	0.272748	2.19407e-05	Down-methylated	intergenic
chr1	120661001	120661500	120661001-120661500	0.384451	1.85761	0.20696	3.89346e-06	Down-methylated	intergenic
chr1	120686001	120686500	120686001-120686500	1.90336	0.655901	2.90191	0.000294687	Up-methylated	intergenic
chr1	120705501	120706000	120705501-120706000	1.16272	2.68388	0.433222	0.000750203	Down-methylated	intergenic
chr1	120816001	120816500	120816001-120816500	2.2134	0.781688	2.83156	0.000247456	Up-methylated	intergenic
chr1	121131501	121132000	121131501-121132000	0.479864	1.40796	0.340823	0.000935101	Down-methylated	intergenic
chr1	122785001	122785500	122785001-122785500	0.949452	2.49782	0.380112	0.000194343	Down-methylated	intergenic
chr1	123338001	123338500	123338001-123338500	0.442662	1.42624	0.310371	0.000693338	Down-methylated	intergenic
chr1	123422001	123422500	123422001-123422500	1.63394	3.6835	0.443584	0.000215294	Down-methylated	intergenic
chr1	123591001	123591500	123591001-123591500	0.236672	1.56827	0.150913	1.24617e-06	Down-methylated	intergenic
chr1	124782001	124782500	124782001-124782500	0.119436	1.33507	0.0894602	1.48101e-07	Down-methylated	intergenic
chr1	124791501	124792000	124791501-124792000	0	2.01338	0	5.33328e-15	Down-methylated	intergenic
chr1	124893001	124893500	124893001-124893500	0.92314	2.25271	0.409791	0.00076225	Down-methylated	intergenic
chr1	124987001	124987500	124987001-124987500	1.57788	0.530863	2.97229	0.000886902	Up-methylated	intergenic
chr1	125262001	125262500	125262001-125262500	1.89528	0.715356	2.64942	0.000883271	Up-methylated	intergenic
chr1	125300501	125301000	125300501-125301000	0.83943	2.26616	0.370419	0.000296601	Down-methylated	intergenic
chr1	125622501	125623000	125622501-125623000	1.35931	3.64246	0.373185	9.21856e-06	Down-methylated	intron	100233189	NM_001143714	LIPC	lipase, hepatic
chr1	126007001	126007500	126007001-126007500	0.982887	2.40265	0.409084	0.000661957	Down-methylated	intergenic
chr1	126286501	126287000	126286501-126287000	0.479835	1.61658	0.296821	0.000237861	Down-methylated	intergenic
chr1	126360501	126361000	126360501-126361000	0.944348	2.45742	0.384285	0.000327818	Down-methylated	intergenic
chr1	126489001	126489500	126489001-126489500	2.21937	0.694163	3.19718	8.0848e-05	Up-methylated	intergenic
chr1	12679001	12679500	12679001-12679500	1.19111	2.64002	0.451173	0.000750203	Down-methylated	intergenic
chr1	126832001	126832500	126832001-126832500	1.74318	0.472738	3.68741	8.34228e-05	Up-methylated	intergenic
chr1	128253501	128254000	128253501-128254000	0.158729	1.7848	0.088934	1.01708e-08	Down-methylated	intergenic
chr1	128309501	128310000	128309501-128310000	2.56009	0.987444	2.59265	0.000399271	Up-methylated	intergenic
chr1	128589001	128589500	128589001-128589500	1.33317	2.91239	0.457757	0.000705337	Down-methylated	intergenic
chr1	129134001	129134500	129134001-129134500	0.401168	1.5944	0.25161	7.9511e-05	Down-methylated	intron	606749	NM_001032357	RAB27A	RAB27A, member RAS oncogene family
chr1	130178001	130178500	130178001-130178500	0.29419	1.44181	0.204043	1.92488e-05	Down-methylated	intergenic
chr1	130552001	130552500	130552001-130552500	0.791386	2.15047	0.368006	0.000546102	Down-methylated	intergenic
chr1	132878501	132879000	132878501-132879000	0.702662	2.11464	0.332284	8.0848e-05	Down-methylated	intergenic
chr1	136222501	136223000	136222501-136223000	0.570848	1.68893	0.337995	0.000791408	Down-methylated	intergenic
chr1	137370001	137370500	137370001-137370500	0.340004	1.49453	0.2275	3.24084e-05	Down-methylated	intron	414836	NM_001001771	FBN1	fibrillin 1
chr1	13752501	13753000	13752501-13753000	1.34403	4.40114	0.305382	8.11981e-08	Down-methylated	intergenic
chr1	137737001	137737500	137737001-137737500	1.70963	0.321914	5.31084	4.35107e-06	Up-methylated	intergenic
chr1	13845501	13846000	13845501-13846000	2.22079	0.855572	2.59568	0.000512734	Up-methylated	intergenic
chr1	138599501	138600000	138599501-138600000	0.795063	2.01606	0.394365	0.000946666	Down-methylated	intergenic
chr1	13900001	13900500	13900001-13900500	2.22285	0.708922	3.13554	5.95387e-05	Up-methylated	intergenic
chr1	14045001	14045500	14045001-14045500	1.89966	0.728738	2.60678	0.000883271	Up-methylated	intergenic
chr1	140468001	140468500	140468001-140468500	0.497226	1.81205	0.274399	5.97522e-05	Down-methylated	intergenic
chr1	14080001	14080500	14080001-14080500	3.01518	0.69703	4.32575	1.09373e-07	Up-methylated	intergenic
chr1	141603501	141604000	141603501-141604000	1.04339	3.14631	0.331623	7.70451e-06	Down-methylated	intergenic
chr1	14189501	14190000	14189501-14190000	2.21204	0.743218	2.9763	0.000143711	Up-methylated	intergenic
chr1	142237501	142238000	142237501-142238000	1.69583	0.391882	4.3274	1.10021e-05	Up-methylated	intergenic
chr1	142533501	142534000	142533501-142534000	1.67622	0.456511	3.6718	8.18859e-05	Up-methylated	intergenic
chr1	142608001	142608500	142608001-142608500	0.608665	1.81515	0.335324	0.000548248	Down-methylated	intergenic
chr1	142685501	142686000	142685501-142686000	1.39571	3.19814	0.436413	0.000322855	Down-methylated	intergenic
chr1	14290001	14290500	14290001-14290500	2.05113	0.599947	3.41886	4.36721e-05	Up-methylated	intergenic
chr1	143358501	143359000	143358501-143359000	0.80309	2.30452	0.348485	7.55363e-05	Down-methylated	intergenic
chr1	14378501	14379000	14378501-14379000	0.516957	1.8594	0.278023	4.23262e-05	Down-methylated	intergenic
chr1	144105001	144105500	144105001-144105500	0.902241	2.36304	0.381814	0.000347422	Down-methylated	intergenic
chr1	144281501	144282000	144281501-144282000	1.21001	2.98854	0.404882	0.000137618	Down-methylated	intergenic
chr1	144800501	144801000	144800501-144801000	0.343681	1.6273	0.211197	3.52622e-05	Down-methylated	intergenic
chr1	145481501	145482000	145481501-145482000	1.81889	0.550587	3.30355	0.000164209	Up-methylated	intergenic
chr1	145520001	145520500	145520001-145520500	0.425914	1.61802	0.263231	8.18859e-05	Down-methylated	intergenic
chr1	145584001	145584500	145584001-145584500	0.741896	2.01933	0.367398	0.00034707	Down-methylated	intergenic
chr1	146040501	146041000	146040501-146041000	0.521248	1.59052	0.327723	0.000327275	Down-methylated	intergenic
chr1	146170001	146170500	146170001-146170500	0.855455	2.16097	0.395867	0.000512734	Down-methylated	intergenic
chr1	14640501	14641000	14640501-14641000	0.947945	2.28185	0.415428	0.000915694	Down-methylated	intergenic
chr1	146626001	146626500	146626001-146626500	1.71323	0.434384	3.94404	5.69976e-05	Up-methylated	intergenic
chr1	147143001	147143500	147143001-147143500	0.532982	1.63565	0.325853	0.000607878	Down-methylated	intergenic
chr1	147238501	147239000	147238501-147239000	1.56247	0.327158	4.77588	8.3961e-06	Up-methylated	intergenic
chr1	14753001	14753500	14753001-14753500	0.54758	1.97584	0.277138	4.31503e-05	Down-methylated	intergenic
chr1	148753001	148753500	148753001-148753500	0.80086	2.06518	0.387791	0.000719701	Down-methylated	intergenic
chr1	149325001	149325500	149325001-149325500	0.585426	1.70119	0.344127	0.000577922	Down-methylated	intergenic
chr1	150221501	150222000	150221501-150222000	0.981411	2.65068	0.370249	0.000110014	Down-methylated	intergenic
chr1	150603501	150604000	150603501-150604000	3.74318	1.16774	3.20551	4.37534e-07	Up-methylated	intergenic
chr1	150621501	150622000	150621501-150622000	1.1504	2.82099	0.407799	0.000246223	Down-methylated	intergenic
chr1	152432001	152432500	152432001-152432500	0.511131	1.69739	0.301127	0.000166622	Down-methylated	intergenic
chr1	152497001	152497500	152497001-152497500	0.379377	1.59529	0.23781	5.476e-05	Down-methylated	intergenic
chr1	152632501	152633000	152632501-152633000	0.518434	1.80651	0.286982	5.97522e-05	Down-methylated	intergenic
chr1	153288501	153289000	153288501-153289000	0.66766	1.78624	0.373779	0.000945434	Down-methylated	intergenic
chr1	153469001	153469500	153469001-153469500	1.55739	0.502697	3.09808	0.000473758	Up-methylated	intergenic
chr1	153677001	153677500	153677001-153677500	0.317429	1.65538	0.191756	4.35107e-06	Down-methylated	intron	397350	NM_214172	IGF1R	insulin-like growth factor 1 receptor
chr1	154415001	154415500	154415001-154415500	0.851105	2.15738	0.394509	0.000672406	Down-methylated	intergenic
chr1	154440001	154440500	154440001-154440500	0.953822	2.45383	0.388708	0.000252586	Down-methylated	intergenic
chr1	155015001	155015500	155015001-155015500	0.746969	1.90147	0.392838	0.000824986	Down-methylated	intergenic
chr1	15512501	15513000	15512501-15513000	0.278165	1.5655	0.177685	5.5386e-06	Down-methylated	intergenic
chr1	15538001	15538500	15538001-15538500	0.966974	2.43317	0.397413	0.000661957	Down-methylated	intergenic
chr1	155884001	155884500	155884001-155884500	1.64559	0.471339	3.49132	0.000237861	Up-methylated	intergenic
chr1	156384501	156385000	156384501-156385000	0.157252	1.37902	0.114032	1.66604e-06	Down-methylated	intergenic
chr1	156397001	156397500	156397001-156397500	2.00243	0.755946	2.6489	0.000824986	Up-methylated	intergenic
chr1	156711501	156712000	156711501-156712000	0.396878	1.41938	0.279613	0.000240992	Down-methylated	intergenic
chr1	156808001	156808500	156808001-156808500	0.609388	2.12366	0.286951	2.30392e-05	Down-methylated	intergenic
chr1	156979001	156979500	156979001-156979500	2.14287	0.839483	2.55261	0.000719701	Up-methylated	intergenic
chr1	157098001	157098500	157098001-157098500	0.481985	1.87671	0.256824	1.41303e-05	Down-methylated	intergenic
chr1	157733001	157733500	157733001-157733500	0.292714	1.66409	0.1759	2.40583e-06	Down-methylated	intergenic
chr1	158078001	158078500	158078001-158078500	0.499486	5.3519	0.0933288	2.11896e-19	Down-methylated	intergenic
chr1	159282501	159283000	159282501-159283000	0.734651	2.37113	0.309831	1.28975e-05	Down-methylated	intergenic
chr1	15933501	15934000	15933501-15934000	0.489229	1.4547	0.336308	0.000935101	Down-methylated	intergenic
chr1	159547501	159548000	159547501-159548000	0.12448	1.32197	0.0941622	6.9065e-07	Down-methylated	intergenic
chr1	160032501	160033000	160032501-160033000	0.733174	2.11988	0.345856	0.00019312	Down-methylated	intergenic
chr1	160080501	160081000	160080501-160081000	1.54354	3.62805	0.425445	0.000111076	Down-methylated	intergenic
chr1	160091001	160091500	160091001-160091500	0.366225	1.87295	0.195534	1.55266e-06	Down-methylated	intergenic
chr1	160105001	160105500	160105001-160105500	0.685131	1.98815	0.344607	0.000365116	Down-methylated	intergenic
chr1	160137001	160137500	160137001-160137500	0.79228	2.04332	0.387742	0.000946666	Down-methylated	intergenic
chr1	160142001	160142500	160142001-160142500	0.639901	1.82628	0.350385	0.000402343	Down-methylated	intergenic
chr1	160167001	160167500	160167001-160167500	1.56032	3.65349	0.427076	0.000105922	Down-methylated	intergenic
chr1	160190501	160191000	160190501-160191000	1.83996	0.673389	2.73238	0.000945434	Up-methylated	intergenic
chr1	16060501	16061000	16060501-16061000	0.436895	1.87964	0.232435	9.13728e-06	Down-methylated	intergenic
chr1	160944001	160944500	160944001-160944500	0.602114	1.9902	0.302539	8.33456e-05	Down-methylated	intergenic
chr1	161229501	161230000	161229501-161230000	0.600638	2.29687	0.261502	4.50926e-06	Down-methylated	intergenic
chr1	16127001	16127500	16127001-16127500	0.784142	2.13868	0.366648	0.000546102	Down-methylated	intergenic
chr1	161415501	161416000	161415501-161416000	0.510377	1.50884	0.338258	0.000886902	Down-methylated	promoter	397318	NM_214161	NFATC1	nuclear factor of activated T-cells, cytoplasmic, calcineurin-dependent 1
chr1	161552001	161552500	161552001-161552500	2.31905	0.860096	2.69627	0.000296601	Up-methylated	intron	397318	NM_214161	NFATC1	nuclear factor of activated T-cells, cytoplasmic, calcineurin-dependent 1
chr1	161871001	161871500	161871001-161871500	1.57648	0.238677	6.60508	9.33677e-07	Up-methylated	intergenic
chr1	161937501	161938000	161937501-161938000	1.10812	2.56894	0.431354	0.000684564	Down-methylated	intergenic
chr1	161965001	161965500	161965001-161965500	1.92434	3.94054	0.488345	0.000637842	Down-methylated	intergenic
chr1	162008001	162008500	162008001-162008500	0.401922	1.55894	0.257817	7.9511e-05	Down-methylated	intergenic
chr1	162237501	162238000	162237501-162238000	0.730251	2.02614	0.360415	0.00025911	Down-methylated	intergenic
chr1	162293001	162293500	162293001-162293500	0.954606	2.47525	0.38566	0.000252586	Down-methylated	intergenic
chr1	162369501	162370000	162369501-162370000	0.702662	2.04658	0.343335	0.000200726	Down-methylated	intergenic
chr1	162380001	162380500	162380001-162380500	1.20861	3.21698	0.375696	2.57238e-05	Down-methylated	intergenic
chr1	162449501	162450000	162449501-162450000	1.65136	0.535058	3.08633	0.000457306	Up-methylated	intergenic
chr1	162588001	162588500	162588001-162588500	1.1424	2.8191	0.405235	0.000246223	Down-methylated	intergenic
chr1	162590001	162590500	162590001-162590500	2.83093	0.584068	4.84693	1.53807e-08	Up-methylated	intergenic
chr1	163167501	163168000	163167501-163168000	0.634194	1.94512	0.326044	0.000153001	Down-methylated	intergenic
chr1	1632501	1633000	1632501-1633000	4.83832	2.36917	2.0422	0.000508292	Up-methylated	intergenic
chr1	16362001	16362500	16362001-16362500	0.72367	2.39395	0.302291	2.37232e-05	Down-methylated	intergenic
chr1	163676501	163677000	163676501-163677000	1.8792	0.371713	5.05551	2.29979e-06	Up-methylated	intergenic
chr1	163798501	163799000	163798501-163799000	1.92284	0.629204	3.05598	0.000161017	Up-methylated	intergenic
chr1	163801501	163802000	163801501-163802000	1.66156	0.522399	3.18063	0.000457306	Up-methylated	intergenic
chr1	163816501	163817000	163816501-163817000	1.63029	0.50862	3.20532	0.000457306	Up-methylated	intergenic
chr1	163972501	163973000	163972501-163973000	1.88213	0.332218	5.66534	5.74856e-07	Up-methylated	intergenic
chr1	16407001	16407500	16407001-16407500	0.7645	2.15507	0.354746	0.000247456	Down-methylated	intergenic
chr1	164076001	164076500	164076001-164076500	3.61726	1.46913	2.46217	6.66988e-05	Up-methylated	intergenic
chr1	164415001	164415500	164415001-164415500	1.30255	2.99917	0.434302	0.000455301	Down-methylated	intergenic
chr1	164885001	164885500	164885001-164885500	0.898535	2.30678	0.38952	0.00076225	Down-methylated	intergenic
chr1	165090501	165091000	165090501-165091000	0.108485	1.37303	0.0790116	8.94473e-08	Down-methylated	intergenic
chr1	165272501	165273000	165272501-165273000	1.71116	0.57297	2.98647	0.000607878	Up-methylated	intergenic
chr1	165914501	165915000	165914501-165915000	0.41647	1.35198	0.308045	0.00098217	Down-methylated	intron	414799	NM_001001770	CYB5A	cytochrome b5 type A (microsomal)
chr1	168772001	168772500	168772001-168772500	1.79398	0.367634	4.87982	5.03726e-06	Up-methylated	intergenic
chr1	16888501	16889000	16888501-16889000	0.847537	2.14427	0.395257	0.000880178	Down-methylated	intron	397435	NM_214220	ESR1	estrogen receptor 1
chr1	169019501	169020000	169019501-169020000	0.557728	1.70266	0.327563	0.000577922	Down-methylated	intergenic
chr1	16989001	16989500	16989001-16989500	0.772547	2.19785	0.351502	0.000185495	Down-methylated	intergenic
chr1	17064501	17065000	17064501-17065000	0.380853	1.35925	0.280193	0.000239054	Down-methylated	intergenic
chr1	17253501	17254000	17253501-17254000	0.600103	1.98596	0.302173	6.06456e-05	Down-methylated	intergenic
chr1	17258501	17259000	17258501-17259000	1.07395	2.50232	0.429182	0.000935781	Down-methylated	intergenic
chr1	173155501	173156000	173155501-173156000	0.591947	2.18531	0.270876	8.31261e-06	Down-methylated	intergenic
chr1	173602001	173602500	173602001-173602500	1.82316	0.600178	3.0377	0.000306218	Up-methylated	intergenic
chr1	173635001	173635500	173635001-173635500	0.871539	2.17962	0.399858	0.000818831	Down-methylated	intergenic
chr1	17381501	17382000	17381501-17382000	1.62882	0.438792	3.71205	0.000117459	Up-methylated	intergenic
chr1	174348001	174348500	174348001-174348500	2.39555	0.905537	2.64544	0.000281189	Up-methylated	intergenic
chr1	174473001	174473500	174473001-174473500	0.409196	1.39651	0.293014	0.000499765	Down-methylated	intergenic
chr1	17475001	17475500	17475001-17475500	0.626196	1.78263	0.351276	0.000548248	Down-methylated	intergenic
chr1	175433501	175434000	175433501-175434000	1.97818	0.631514	3.13245	0.00015723	Up-methylated	intergenic
chr1	175854001	175854500	175854001-175854500	0.358952	1.78011	0.201645	3.40467e-06	Down-methylated	intergenic
chr1	175967501	175968000	175967501-175968000	0.384421	1.70042	0.226074	2.58667e-05	Down-methylated	intergenic
chr1	175968001	175968500	175968001-175968500	0.964743	3.39681	0.284014	3.79664e-07	Down-methylated	intergenic
chr1	176030501	176031000	176030501-176031000	1.5655	0.463829	3.37516	0.000240424	Up-methylated	intergenic
chr1	176048001	176048500	176048001-176048500	0.366196	1.53106	0.239178	3.52622e-05	Down-methylated	intergenic
chr1	176442001	176442500	176442001-176442500	2.28697	0.920715	2.48391	0.000628435	Up-methylated	intergenic
chr1	176445001	176445500	176445001-176445500	0.892627	2.30894	0.386595	0.000368236	Down-methylated	intergenic
chr1	17648501	17649000	17648501-17649000	0.873679	2.2189	0.393743	0.000628435	Down-methylated	intergenic
chr1	176612501	176613000	176612501-176613000	0.59487	2.07747	0.286343	2.25634e-05	Down-methylated	intergenic
chr1	177090501	177091000	177090501-177091000	1.27632	3.4627	0.368592	1.52365e-05	Down-methylated	intergenic
chr1	177297501	177298000	177297501-177298000	0.675627	1.88685	0.358071	0.000282863	Down-methylated	intergenic
chr1	17786001	17786500	17786001-17786500	0.548333	1.63861	0.334634	0.00083873	Down-methylated	intergenic
chr1	178485001	178485500	178485001-178485500	0.242469	1.44785	0.167469	6.99949e-06	Down-methylated	intergenic
chr1	178842001	178842500	178842001-178842500	0.452166	1.84798	0.244681	2.02033e-05	Down-methylated	intergenic
chr1	178895001	178895500	178895001-178895500	0.482709	1.45263	0.3323	0.000935101	Down-methylated	intergenic
chr1	17915501	17916000	17915501-17916000	0.479835	2.1781	0.220299	7.85884e-07	Down-methylated	intergenic
chr1	179234001	179234500	179234001-179234500	1.00265	2.49307	0.402175	0.000617576	Down-methylated	intergenic
chr1	179752501	179753000	179752501-179753000	0.650912	2.5183	0.258473	1.30512e-06	Down-methylated	intergenic
chr1	179842501	179843000	179842501-179843000	0.591917	1.65409	0.35785	0.000791408	Down-methylated	intergenic
chr1	179843001	179843500	179843001-179843500	0.482015	1.95581	0.246453	9.87296e-06	Down-methylated	intergenic
chr1	179843501	179844000	179843501-179844000	0.541009	2.03845	0.265402	1.11073e-05	Down-methylated	intergenic
chr1	179867501	179868000	179867501-179868000	1.81162	4.02359	0.450248	0.000143474	Down-methylated	intergenic
chr1	179878501	179879000	179878501-179879000	0.391694	1.61199	0.242989	3.76602e-05	Down-methylated	intergenic
chr1	179934001	179934500	179934001-179934500	1.07033	2.52375	0.424105	0.000735159	Down-methylated	intergenic
chr1	179974001	179974500	179974001-179974500	1.7096	0.517316	3.30475	0.000327275	Up-methylated	intergenic
chr1	179974501	179975000	179974501-179975000	1.74602	0.578074	3.02041	0.000439571	Up-methylated	intergenic
chr1	180426001	180426500	180426001-180426500	0.598467	1.8789	0.31852	0.000161017	Down-methylated	intergenic
chr1	180489001	180489500	180489001-180489500	0.860687	2.17113	0.396424	0.000512734	Down-methylated	intergenic
chr1	181997001	181997500	181997001-181997500	0.750676	2.19368	0.3422	0.000138838	Down-methylated	intergenic
chr1	182091001	182091500	182091001-182091500	1.28943	3.03729	0.424532	0.000247696	Down-methylated	intergenic
chr1	182128001	182128500	182128001-182128500	0.645838	1.9695	0.327919	0.000153001	Down-methylated	intergenic
chr1	182990501	182991000	182990501-182991000	0.722224	1.9115	0.377831	0.000824986	Down-methylated	intergenic
chr1	184307001	184307500	184307001-184307500	2.51275	1.05219	2.38812	0.000935781	Up-methylated	intergenic
chr1	184334501	184335000	184334501-184335000	0.999666	3.15564	0.316787	4.52096e-06	Down-methylated	intergenic
chr1	184340501	184341000	184340501-184341000	0.519881	1.58357	0.328297	0.000457306	Down-methylated	intergenic
chr1	184344501	184345000	184344501-184345000	1.69584	0.503585	3.36753	0.000233741	Up-methylated	intergenic
chr1	184586001	184586500	184586001-184586500	1.07961	2.93064	0.368386	4.72077e-05	Down-methylated	intergenic
chr1	185113501	185114000	185113501-185114000	0.366949	1.545	0.237507	3.52622e-05	Down-methylated	intergenic
chr1	185185001	185185500	185185001-185185500	1.05651	2.58076	0.40938	0.000353159	Down-methylated	intergenic
chr1	185483001	185483500	185483001-185483500	0.627563	1.8277	0.343362	0.000294687	Down-methylated	intergenic
chr1	186232501	186233000	186232501-186233000	0.684408	1.84638	0.370677	0.000883271	Down-methylated	intergenic
chr1	186524501	186525000	186524501-186525000	1.11902	2.56099	0.43695	0.000684564	Down-methylated	intergenic
chr1	186572001	186572500	186572001-186572500	0.556221	1.96267	0.2834	3.07876e-05	Down-methylated	intergenic
chr1	18809501	18810000	18809501-18810000	0.516204	1.50103	0.343899	0.000886902	Down-methylated	intergenic
chr1	18995501	18996000	18995501-18996000	0.832186	2.12172	0.392222	0.000880178	Down-methylated	intergenic
chr1	18997001	18997500	18997001-18997500	0.992362	2.46157	0.403142	0.000399271	Down-methylated	intergenic
chr1	191936001	191936500	191936001-191936500	0.88463	2.62979	0.336389	3.0958e-05	Down-methylated	intergenic
chr1	19269501	19270000	19269501-19270000	0.8868	2.62109	0.338332	3.0958e-05	Down-methylated	intergenic
chr1	19311001	19311500	19311001-19311500	1.16427	2.86452	0.406445	0.000232804	Down-methylated	intergenic
chr1	198222001	198222500	198222001-198222500	0.448459	1.3849	0.323821	0.00098217	Down-methylated	intergenic
chr1	200217501	200218000	200217501-200218000	0.843107	2.13093	0.395651	0.000880178	Down-methylated	intergenic
chr1	201298001	201298500	201298001-201298500	0.0837398	1.37165	0.0610503	8.94473e-08	Down-methylated	intergenic
chr1	201334501	201335000	201334501-201335000	0.773192	2.0218	0.382428	0.000770506	Down-methylated	intergenic
chr1	201451001	201451500	201451001-201451500	0.604344	1.88788	0.320119	0.000215439	Down-methylated	intergenic
chr1	202326501	202327000	202326501-202327000	0.499456	1.60695	0.31081	0.000457306	Down-methylated	intergenic
chr1	202494501	202495000	202494501-202495000	0.72378	1.9245	0.376087	0.000824986	Down-methylated	intron	100192435	NM_001137627	ERO1L	ERO1-like (S. cerevisiae)
chr1	202593001	202593500	202593001-202593500	2.17202	0.866831	2.50571	0.000546102	Up-methylated	promoter	100192435	NM_001137627	ERO1L	ERO1-like (S. cerevisiae)
chr1	20264501	20265000	20264501-20265000	0.488616	1.80914	0.270082	5.97522e-05	Down-methylated	intergenic
chr1	202880001	202880500	202880001-202880500	0.401168	1.33759	0.299918	0.000499765	Down-methylated	intergenic
chr1	204232501	204233000	204232501-204233000	0.818391	2.04863	0.399481	0.000719701	Down-methylated	intergenic
chr1	204635501	204636000	204635501-204636000	1.05718	2.45579	0.430486	0.000735159	Down-methylated	intergenic
chr1	20484501	20485000	20484501-20485000	0.720747	1.96542	0.366714	0.000619361	Down-methylated	intergenic
chr1	205827001	205827500	205827001-205827500	0.741202	2.16782	0.341912	0.000143711	Down-methylated	intergenic
chr1	205934001	205934500	205934001-205934500	0.928353	2.3635	0.392787	0.000347422	Down-methylated	intergenic
chr1	205952501	205953000	205952501-205953000	1.83996	0.429953	4.27945	8.32636e-06	Up-methylated	intergenic
chr1	206020001	206020500	206020001-206020500	0.666937	2.35856	0.282773	1.26716e-05	Down-methylated	intergenic
chr1	206034501	206035000	206034501-206035000	0.781972	2.29841	0.340224	0.000133911	Down-methylated	intergenic
chr1	206096501	206097000	206096501-206097000	0.389494	1.46895	0.265152	0.000166825	Down-methylated	intergenic
chr1	206663001	206663500	206663001-206663500	0.998973	2.37145	0.421249	0.000850264	Down-methylated	intergenic
chr1	207195501	207196000	207195501-207196000	0.225721	1.41654	0.159347	3.5757e-06	Down-methylated	intergenic
chr1	207771501	207772000	207771501-207772000	0.905035	2.23441	0.405045	0.00076225	Down-methylated	intergenic
chr1	208686001	208686500	208686001-208686500	0.768117	1.95274	0.393354	0.000770506	Down-methylated	intergenic
chr1	209537501	209538000	209537501-209538000	0.76664	2.03182	0.377317	0.000581631	Down-methylated	intergenic
chr1	209788501	209789000	209788501-209789000	1.62071	0.546041	2.96811	0.00083873	Up-methylated	intron	100152394	NM_001244640	RTN1	reticulon 1
chr1	21013001	21013500	21013001-21013500	1.89314	0.653151	2.89847	0.000294687	Up-methylated	intergenic
chr1	210547501	210548000	210547501-210548000	0.249744	1.53649	0.162541	1.91949e-06	Down-methylated	intergenic
chr1	210740001	210740500	210740001-210740500	0.458717	1.41826	0.323436	0.000935101	Down-methylated	intergenic
chr1	211372501	211373000	211372501-211373000	0.944299	2.70034	0.349696	2.99761e-05	Down-methylated	intergenic
chr1	211520501	211521000	211520501-211521000	1.103	2.50104	0.441015	0.000868374	Down-methylated	intergenic
chr1	211584001	211584500	211584001-211584500	0.728794	1.98804	0.36659	0.000464072	Down-methylated	intergenic
chr1	212200501	212201000	212200501-212201000	0.939195	2.54266	0.369375	0.000149329	Down-methylated	intergenic
chr1	212752501	212753000	212752501-212753000	0.521308	1.53358	0.339929	0.000886902	Down-methylated	intron	414415	NM_001244528	MRPS11	mitochondrial ribosomal protein S11
chr1	21375501	21376000	21375501-21376000	0.519128	1.51817	0.341944	0.000886902	Down-methylated	intergenic
chr1	214409501	214410000	214409501-214410000	0.550484	1.71786	0.320447	0.000228434	Down-methylated	intergenic
chr1	216142501	216143000	216142501-216143000	0.278889	1.57855	0.176674	5.5386e-06	Down-methylated	intergenic
chr1	216686001	216686500	216686001-216686500	0.159453	1.40667	0.113354	1.04623e-06	Down-methylated	intergenic
chr1	216820501	216821000	216820501-216821000	0.357475	1.45139	0.246298	7.61855e-05	Down-methylated	intergenic
chr1	217108001	217108500	217108001-217108500	0.92323	2.33425	0.395515	0.000347422	Down-methylated	intergenic
chr1	218112001	218112500	218112001-218112500	0.207496	1.55794	0.133186	5.96665e-07	Down-methylated	intergenic
chr1	218925001	218925500	218925001-218925500	0.650218	1.78814	0.363629	0.000701387	Down-methylated	intergenic
chr1	2210001	2210500	2210001-2210500	0.81643	2.99515	0.272584	6.7374e-07	Down-methylated	intergenic
chr1	2210501	2211000	2210501-2211000	0.68752	2.0124	0.341642	0.000208209	Down-methylated	intergenic
chr1	22117001	22117500	22117001-22117500	2.26145	0.431238	5.24409	1.24202e-07	Up-methylated	intergenic
chr1	22139001	22139500	22139001-22139500	0.315952	1.32472	0.238504	0.000158133	Down-methylated	intergenic
chr1	22148001	22148500	22148001-22148500	0.165973	1.48049	0.112107	6.57082e-07	Down-methylated	intergenic
chr1	222036001	222036500	222036001-222036500	0.602144	1.78662	0.33703	0.000402343	Down-methylated	intergenic
chr1	222122001	222122500	222122001-222122500	0.524925	1.55582	0.337394	0.000637604	Down-methylated	intergenic
chr1	223831001	223831500	223831001-223831500	0.828649	2.09408	0.395711	0.000880178	Down-methylated	intergenic
chr1	225035001	225035500	225035001-225035500	0.430294	1.70301	0.252667	3.96174e-05	Down-methylated	intergenic
chr1	226234001	226234500	226234001-226234500	1.5779	0.331543	4.75926	2.17311e-05	Up-methylated	intergenic
chr1	22632501	22633000	22632501-22633000	0.290453	2.00758	0.144678	3.6725e-08	Down-methylated	intergenic
chr1	226549501	226550000	226549501-226550000	1.88436	0.485283	3.883	2.88546e-05	Up-methylated	intergenic
chr1	22679501	22680000	22679501-22680000	1.72782	3.65924	0.472179	0.000505638	Down-methylated	intergenic
chr1	227442501	227443000	227442501-227443000	0.615969	2.14991	0.286509	2.30392e-05	Down-methylated	intergenic
chr1	227806001	227806500	227806001-227806500	0.449243	1.49361	0.300775	0.000666402	Down-methylated	intergenic
chr1	228964501	228965000	228964501-228965000	1.99139	0.730534	2.72594	0.000491108	Up-methylated	intergenic
chr1	229094501	229095000	229094501-229095000	1.78679	0.526339	3.39475	0.000166622	Up-methylated	intergenic
chr1	229400001	229400500	229400001-229400500	0.711413	2.31074	0.307872	4.34568e-05	Down-methylated	intergenic
chr1	229425001	229425500	229425001-229425500	0.722978	1.98543	0.364142	0.000464072	Down-methylated	intergenic
chr1	230241501	230242000	230241501-230242000	0.713533	2.05852	0.346624	0.00025911	Down-methylated	intergenic
chr1	230377001	230377500	230377001-230377500	2.1356	0.676	3.15917	8.22381e-05	Up-methylated	intergenic
chr1	23224501	23225000	23224501-23225000	1.74973	0.498992	3.50653	8.34228e-05	Up-methylated	intergenic
chr1	23226001	23226500	23226001-23226500	2.5419	1.07891	2.35599	0.000935781	Up-methylated	intergenic
chr1	23263001	23263500	23263001-23263500	1.69579	0.522259	3.24702	0.000327275	Up-methylated	intergenic
chr1	23265001	23265500	23265001-23265500	0.273735	1.57783	0.173488	3.6513e-06	Down-methylated	intergenic
chr1	23270501	23271000	23270501-23271000	1.87141	0.580968	3.2212	0.000222249	Up-methylated	intergenic
chr1	23574001	23574500	23574001-23574500	0.530802	1.98948	0.266804	3.07876e-05	Down-methylated	intergenic
chr1	237501	238000	237501-238000	2.17274	0.833934	2.60541	0.000546102	Up-methylated	intergenic
chr1	23893001	23893500	23893001-23893500	0.401168	1.67016	0.240198	2.58667e-05	Down-methylated	intergenic
chr1	24055501	24056000	24055501-24056000	1.65718	3.53714	0.468507	0.000473702	Down-methylated	intergenic
chr1	24082001	24082500	24082001-24082500	1.95204	0.61284	3.18524	0.000215439	Up-methylated	intergenic
chr1	24096001	24096500	24096001-24096500	0.770317	2.18586	0.352409	0.000185495	Down-methylated	intergenic
chr1	24161001	24161500	24161001-24161500	1.67029	0.562735	2.96816	0.000607878	Up-methylated	intron	100153726	NM_001244185	PEX3	peroxisomal biogenesis factor 3
chr1	242006001	242006500	242006001-242006500	0.236672	1.40343	0.168638	1.07618e-05	Down-methylated	intergenic
chr1	24205501	24206000	24205501-24206000	0.798046	2.05213	0.388887	0.000946666	Down-methylated	intergenic
chr1	242132501	242133000	242132501-242133000	1.88224	0.450962	4.17383	1.32059e-05	Up-methylated	intergenic
chr1	242234501	242235000	242234501-242235000	0.556974	1.86559	0.298551	4.31503e-05	Down-methylated	intergenic
chr1	242743501	242744000	242743501-242744000	0.443415	1.56239	0.283805	0.000240424	Down-methylated	intron	397201	NM_214113	JAK2	Janus kinase 2
chr1	24467001	24467500	24467001-24467500	2.30143	4.64781	0.495164	0.000351194	Down-methylated	intergenic
chr1	2450001	2450500	2450001-2450500	0.477664	1.54575	0.309018	0.000336043	Down-methylated	intergenic
chr1	245414501	245415000	245414501-245415000	0.392478	1.40646	0.279053	0.000347426	Down-methylated	intergenic
chr1	245536501	245537000	245536501-245537000	1.54294	0.298411	5.17051	1.27183e-05	Up-methylated	intergenic
chr1	24595001	24595500	24595001-24595500	0.748526	2.55047	0.293486	9.67999e-06	Down-methylated	intergenic
chr1	24654001	24654500	24654001-24654500	0.714336	2.01432	0.354629	0.00034707	Down-methylated	intergenic
chr1	247084501	247085000	247084501-247085000	0.460133	1.52899	0.30094	0.000336043	Down-methylated	intron	397199	NM_214111	DMRT-1	doublesex and mab-3 related transcription factor 1
chr1	247142501	247143000	247142501-247143000	0.599914	1.756	0.341636	0.000421108	Down-methylated	intron	397199	NM_214111	DMRT-1	doublesex and mab-3 related transcription factor 1
chr1	247487501	247488000	247487501-247488000	1.12999	3.05184	0.370266	3.46456e-05	Down-methylated	intergenic
chr1	247569001	247569500	247569001-247569500	0.471034	1.98883	0.23684	4.80714e-06	Down-methylated	intergenic
chr1	247676501	247677000	247676501-247677000	0.540256	1.68897	0.319873	0.000607878	Down-methylated	intergenic
chr1	247843001	247843500	247843001-247843500	1.59669	0.490527	3.25504	0.000336043	Up-methylated	intergenic
chr1	248495001	248495500	248495001-248495500	0.449182	1.53004	0.293576	0.000168202	Down-methylated	intergenic
chr1	248819001	248819500	248819001-248819500	1.21739	2.70962	0.449285	0.000876189	Down-methylated	intron	100513065	NM_001206404	TJP2	tight junction protein 2
chr1	248905501	248906000	248905501-248906000	1.13727	2.87366	0.395755	0.000193434	Down-methylated	intergenic
chr1	249011001	249011500	249011001-249011500	0.318905	1.31649	0.242239	0.000158133	Down-methylated	intergenic
chr1	249134501	249135000	249134501-249135000	1.66077	0.487427	3.40723	0.000237861	Up-methylated	intergenic
chr1	249521001	249521500	249521001-249521500	1.5487	0.189086	8.19045	4.12762e-07	Up-methylated	intergenic
chr1	250042501	250043000	250042501-250043000	0.444169	2.15183	0.206415	1.13012e-06	Down-methylated	intron	494562	NM_001011504	KLF9	Kruppel-like factor 9
chr1	25034001	25034500	25034001-25034500	0.701156	2.04861	0.342259	0.00014846	Down-methylated	intergenic
chr1	251398001	251398500	251398001-251398500	0.242469	1.77137	0.136882	1.43526e-07	Down-methylated	intergenic
chr1	251433501	251434000	251433501-251434000	0.541703	1.6063	0.337237	0.000607878	Down-methylated	intergenic
chr1	251451501	251452000	251451501-251452000	0.520604	1.63796	0.317837	0.000233741	Down-methylated	intergenic
chr1	251634001	251634500	251634001-251634500	0.530078	1.59974	0.331352	0.000637604	Down-methylated	intergenic
chr1	252879001	252879500	252879001-252879500	0.363272	1.53286	0.23699	3.52622e-05	Down-methylated	intergenic
chr1	254806001	254806500	254806001-254806500	0.605741	1.78426	0.339491	0.000548248	Down-methylated	intergenic
chr1	255224501	255225000	255224501-255225000	0.823375	2.28885	0.359733	0.000177933	Down-methylated	intergenic
chr1	255850001	255850500	255850001-255850500	0.679334	1.86544	0.364167	0.000659297	Down-methylated	intergenic
chr1	256449501	256450000	256449501-256450000	0.328329	1.56522	0.209766	1.45557e-05	Down-methylated	intergenic
chr1	256952001	256952500	256952001-256952500	0.406965	1.33181	0.305573	0.00071718	Down-methylated	intergenic
chr1	256956501	256957000	256956501-256957000	0.266491	1.60028	0.166528	2.40583e-06	Down-methylated	intergenic
chr1	257744501	257745000	257744501-257745000	0.283932	1.49012	0.190544	1.92488e-05	Down-methylated	intergenic
chr1	258432001	258432500	258432001-258432500	0.560651	1.73267	0.323577	0.000228434	Down-methylated	intergenic
chr1	261338501	261339000	261338501-261339000	0.375699	1.37487	0.273262	0.000239054	Down-methylated	intergenic
chr1	26318501	26319000	26318501-26319000	1.63678	0.448046	3.65316	5.476e-05	Up-methylated	intergenic
chr1	264143501	264144000	264143501-264144000	1.96722	4.19498	0.468947	0.000244666	Down-methylated	intergenic
chr1	264431001	264431500	264431001-264431500	3.00262	1.20294	2.49606	0.000183525	Up-methylated	intergenic
chr1	264483501	264484000	264483501-264484000	2.02553	0.614845	3.29438	0.000114562	Up-methylated	intergenic
chr1	264619001	264619500	264619001-264619500	1.59903	0.42422	3.76934	7.9511e-05	Up-methylated	intergenic
chr1	264630001	264630500	264630001-264630500	1.85601	0.638182	2.90828	0.000402343	Up-methylated	intergenic
chr1	265264001	265264500	265264001-265264500	1.17224	2.73983	0.42785	0.000595287	Down-methylated	intergenic
chr1	265337001	265337500	265337001-265337500	1.03096	2.40478	0.428714	0.000617576	Down-methylated	intergenic
chr1	265338501	265339000	265338501-265339000	0.901318	2.14318	0.420552	0.000818831	Down-methylated	intergenic
chr1	265617501	265618000	265617501-265618000	0.326933	1.4465	0.226017	4.82731e-05	Down-methylated	intergenic
chr1	266003501	266004000	266003501-266004000	2.21132	0.889449	2.48617	0.000672406	Up-methylated	intergenic
chr1	266038501	266039000	266038501-266039000	1.2545	2.8687	0.437307	0.000519631	Down-methylated	intergenic
chr1	266087501	266088000	266087501-266088000	1.57713	0.518924	3.03922	0.000886902	Up-methylated	intergenic
chr1	266105501	266106000	266105501-266106000	3.21254	1.41292	2.27368	0.000496027	Up-methylated	intergenic
chr1	266440501	266441000	266440501-266441000	1.97391	0.552501	3.57269	6.03997e-05	Up-methylated	intergenic
chr1	266663001	266663500	266663001-266663500	0.905728	2.4009	0.377245	0.000266517	Down-methylated	intergenic
chr1	266667501	266668000	266667501-266668000	3.55385	1.67508	2.1216	0.000846812	Up-methylated	intergenic
chr1	266681501	266682000	266681501-266682000	0.642884	1.83238	0.350846	0.000701387	Down-methylated	promoter	100157218	NM_001258408	SLC25A51	solute carrier family 25, member 51
chr1	266796001	266796500	266796001-266796500	0.364749	1.48888	0.244981	5.18675e-05	Down-methylated	intergenic
chr1	267129001	267129500	267129001-267129500	0.96614	2.56599	0.376517	0.000194343	Down-methylated	intergenic
chr1	267291001	267291500	267291001-267291500	0.536629	1.67431	0.320509	0.000439571	Down-methylated	intergenic
chr1	267436001	267436500	267436001-267436500	0.364749	1.34636	0.270915	0.000239054	Down-methylated	intergenic
chr1	267633001	267633500	267633001-267633500	0.828588	2.24605	0.36891	0.000225044	Down-methylated	intergenic
chr1	267876501	267877000	267876501-267877000	0.355355	1.46377	0.242767	0.000111732	Down-methylated	intron	100156700	NM_001243624	C1H9orf156	chromosome 9 open reading frame 156 homolog
chr1	268007501	268008000	268007501-268008000	0.46819	1.51401	0.309238	0.000666402	Down-methylated	intergenic
chr1	268076501	268077000	268076501-268077000	0.391694	1.52507	0.256837	0.000115269	Down-methylated	intron	100155883	NM_001185139	NANS	N-acetylneuraminic acid synthase
chr1	268209001	268209500	268209001-268209500	1.86555	0.67495	2.76398	0.000701387	Up-methylated	intergenic
chr1	268316001	268316500	268316001-268316500	0.536599	1.5962	0.336172	0.000607878	Down-methylated	intergenic
chr1	268317501	268318000	268317501-268318000	0.452196	1.72523	0.262108	8.34228e-05	Down-methylated	intergenic
chr1	268328501	268329000	268328501-268329000	0.357475	1.7793	0.200908	2.29979e-06	Down-methylated	intergenic
chr1	268330001	268330500	268330001-268330500	0.726684	2.037	0.356742	0.00025911	Down-methylated	intergenic
chr1	268374501	268375000	268374501-268375000	1.52088	3.26879	0.465275	0.000502091	Down-methylated	intergenic
chr1	268376501	268377000	268376501-268377000	0.353155	1.47599	0.239266	5.18675e-05	Down-methylated	intergenic
chr1	268434501	268435000	268434501-268435000	0.234442	1.64892	0.142179	8.0887e-07	Down-methylated	intergenic
chr1	268688501	268689000	268688501-268689000	0.520634	1.59331	0.326763	0.000457306	Down-methylated	intergenic
chr1	268770501	268771000	268770501-268771000	0.302187	1.35769	0.222575	0.000106649	Down-methylated	intergenic
chr1	268771001	268771500	268771001-268771500	0.666936	2.04003	0.326925	0.000112255	Down-methylated	intergenic
chr1	268774501	268775000	268774501-268775000	1.5487	0.488452	3.17063	0.000473758	Up-methylated	intergenic
chr1	268926001	268926500	268926001-268926500	0.432464	1.81012	0.238915	1.32059e-05	Down-methylated	intergenic
chr1	269047001	269047500	269047001-269047500	1.59449	0.472294	3.37605	0.000168202	Up-methylated	intergenic
chr1	269224501	269225000	269224501-269225000	0.717903	1.92129	0.373658	0.000824986	Down-methylated	TTR	100511362	NM_001243825	SEC61B	Sec61 beta subunit
chr1	270334501	270335000	270334501-270335000	1.01502	2.96014	0.342896	2.88443e-05	Down-methylated	intergenic
chr1	270493501	270494000	270493501-270494000	0.109962	1.40637	0.0781888	8.94473e-08	Down-methylated	intergenic
chr1	270533001	270533500	270533001-270533500	0.350201	1.90797	0.183546	7.0681e-07	Down-methylated	intergenic
chr1	273850501	273851000	273850501-273851000	1.03748	2.69001	0.385679	0.000136406	Down-methylated	intergenic
chr1	27480501	27481000	27480501-27481000	2.36428	0.803626	2.94201	0.000133911	Up-methylated	intergenic
chr1	275532501	275533000	275532501-275533000	0.732482	1.98846	0.368367	0.000464072	Down-methylated	intergenic
chr1	276264001	276264500	276264001-276264500	1.9332	0.440562	4.38804	2.65962e-06	Up-methylated	intergenic
chr1	276576001	276576500	276576001-276576500	0.795123	2.15257	0.369383	0.000413624	Down-methylated	intergenic
chr1	276754501	276755000	276754501-276755000	0.404152	1.53377	0.263503	7.9511e-05	Down-methylated	intergenic
chr1	277796001	277796500	277796001-277796500	0.988022	2.3235	0.42523	0.000850264	Down-methylated	intergenic
chr1	278741001	278741500	278741001-278741500	0.529245	1.54449	0.342666	0.000637604	Down-methylated	intergenic
chr1	278830001	278830500	278830001-278830500	1.07604	2.65513	0.405269	0.000275793	Down-methylated	intergenic
chr1	278964501	278965000	278964501-278965000	1.46649	3.1828	0.460754	0.000659522	Down-methylated	intergenic
chr1	279087001	279087500	279087001-279087500	0.989518	2.71701	0.364194	6.51225e-05	Down-methylated	intergenic
chr1	279092501	279093000	279092501-279093000	0.524261	1.86125	0.281672	4.23262e-05	Down-methylated	intergenic
chr1	279185001	279185500	279185001-279185500	0.523478	1.57776	0.331785	0.000457306	Down-methylated	intergenic
chr1	280295001	280295500	280295001-280295500	0.658295	1.9775	0.332893	0.000153001	Down-methylated	intergenic
chr1	280365501	280366000	280365501-280366000	0.316705	1.58252	0.200127	9.74026e-06	Down-methylated	intergenic
chr1	280378001	280378500	280378001-280378500	0.731668	2.13949	0.341982	0.000106784	Down-methylated	intergenic
chr1	280419001	280419500	280419001-280419500	0.456487	1.67093	0.273193	0.000118497	Down-methylated	intergenic
chr1	280537501	280538000	280537501-280538000	2.05336	0.669004	3.06928	0.000208209	Up-methylated	intergenic
chr1	280732001	280732500	280732001-280732500	0.391724	1.75999	0.222572	8.32636e-06	Down-methylated	intron	100155590	NM_001258382	FRRS1L	ferric-chelate reductase 1-like
chr1	280743501	280744000	280743501-280744000	0.965417	2.65014	0.364289	0.00014274	Down-methylated	intron	100155590	NM_001258382	FRRS1L	ferric-chelate reductase 1-like
chr1	281919501	281920000	281919501-281920000	2.37373	4.61072	0.514828	0.000895683	Down-methylated	CDS	100153149	NM_001204181	AKAP2	A kinase (PRKA) anchor protein 2
chr1	281951501	281952000	281951501-281952000	4.74594	8.48707	0.559196	0.000465754	Down-methylated	3'-UTR	100153149	NM_001204181	AKAP2	A kinase (PRKA) anchor protein 2
chr1	282776501	282777000	282776501-282777000	0.365442	1.67998	0.217528	7.44746e-06	Down-methylated	intron	100512581	NM_001244357	LPAR1	lysophosphatidic acid receptor 1
chr1	282890501	282891000	282890501-282891000	0.514757	1.5866	0.324441	0.000457306	Down-methylated	intergenic
chr1	282969501	282970000	282969501-282970000	0.5475	1.79375	0.305226	8.44277e-05	Down-methylated	intergenic
chr1	283558001	283558500	283558001-283558500	0.71275	1.95617	0.364361	0.000619361	Down-methylated	intergenic
chr1	283571501	283572000	283571501-283572000	1.22539	2.84825	0.430224	0.000414301	Down-methylated	intergenic
chr1	283662001	283662500	283662001-283662500	0.184952	1.43901	0.128527	6.57082e-07	Down-methylated	intergenic
chr1	283688501	283689000	283688501-283689000	1.20144	2.98856	0.402014	0.000137618	Down-methylated	intergenic
chr1	284017001	284017500	284017001-284017500	1.9827	0.139121	14.2516	5.36677e-11	Up-methylated	intergenic
chr1	284018501	284019000	284018501-284019000	2.15817	0.472503	4.56753	6.7979e-07	Up-methylated	intergenic
chr1	284055501	284056000	284055501-284056000	0.25119	1.75146	0.143417	1.43526e-07	Down-methylated	intergenic
chr1	284619501	284620000	284619501-284620000	0.833633	2.77096	0.300847	7.43539e-06	Down-methylated	intergenic
chr1	284764001	284764500	284764001-284764500	2.00959	0.710505	2.8284	0.000365116	Up-methylated	intergenic
chr1	285072501	285073000	285072501-285073000	2.07877	0.758091	2.74212	0.00034707	Up-methylated	intergenic
chr1	285089501	285090000	285089501-285090000	0.619646	1.96386	0.315525	0.000114562	Down-methylated	intergenic
chr1	285107501	285108000	285107501-285108000	1.77512	3.79138	0.468198	0.000268689	Down-methylated	intergenic
chr1	285574001	285574500	285574001-285574500	0.428144	1.58049	0.270894	0.000168202	Down-methylated	intergenic
chr1	285574501	285575000	285574501-285575000	1.00914	2.75825	0.365862	0.00010557	Down-methylated	intergenic
chr1	285581001	285581500	285581001-285581500	0.786312	2.05255	0.38309	0.000438224	Down-methylated	intergenic
chr1	285638501	285639000	285638501-285639000	2.04601	0.653757	3.12962	0.000114562	Up-methylated	intergenic
chr1	285696501	285697000	285696501-285697000	4.7385	1.98995	2.38121	3.73139e-05	Up-methylated	intergenic
chr1	285723501	285724000	285723501-285724000	0.529245	1.65041	0.320675	0.000233741	Down-methylated	5'-UTR	397593	NM_001164006	AMBP	alpha-1-microglobulin/bikunin precursor
chr1	285733501	285734000	285733501-285734000	2.3598	0.814655	2.89669	0.000133911	Up-methylated	intergenic
chr1	285756001	285756500	285756001-285756500	0.267215	1.5776	0.169381	5.5386e-06	Down-methylated	intergenic
chr1	285765501	285766000	285765501-285766000	0.282486	1.83054	0.154318	2.97377e-07	Down-methylated	intergenic
chr1	285769501	285770000	285769501-285770000	0.96397	2.78525	0.346098	3.83838e-05	Down-methylated	intergenic
chr1	286083501	286084000	286083501-286084000	1.06147	2.69808	0.393419	0.000215089	Down-methylated	intergenic
chr1	286114001	286114500	286114001-286114500	3.30932	1.08968	3.03697	5.92878e-06	Up-methylated	intergenic
chr1	286267501	286268000	286267501-286268000	1.57565	0.535013	2.94507	0.000886902	Up-methylated	intergenic
chr1	286327501	286328000	286327501-286328000	0.583921	2.75028	0.212313	3.68777e-08	Down-methylated	intergenic
chr1	286498501	286499000	286498501-286499000	0.327686	1.66293	0.197054	4.35107e-06	Down-methylated	intergenic
chr1	286789501	286790000	286789501-286790000	0.477634	1.72852	0.276326	5.86401e-05	Down-methylated	intron	397460	NM_214230	TNC	tenascin C
chr1	286842501	286843000	286842501-286843000	0.816944	2.38339	0.342766	0.00010064	Down-methylated	intergenic
chr1	286947001	286947500	286947001-286947500	1.09723	2.62564	0.417891	0.000538836	Down-methylated	intergenic
chr1	287021501	287022000	287021501-287022000	0.116483	2.08181	0.0559525	1.98199e-11	Down-methylated	intergenic
chr1	287118001	287118500	287118001-287118500	1.25668	2.99977	0.418926	0.000262378	Down-methylated	intergenic
chr1	287161501	287162000	287161501-287162000	1.38198	3.34292	0.413404	0.00016815	Down-methylated	intergenic
chr1	287201001	287201500	287201001-287201500	0.348754	1.35139	0.25807	0.000348624	Down-methylated	intergenic
chr1	287337501	287338000	287337501-287338000	0.969847	2.84275	0.341166	2.94247e-05	Down-methylated	intergenic
chr1	287982501	287983000	287982501-287983000	1.15404	2.66705	0.432705	0.000503936	Down-methylated	intergenic
chr1	288103501	288104000	288103501-288104000	0.432464	1.39112	0.310875	0.00098217	Down-methylated	intergenic
chr1	288111001	288111500	288111001-288111500	1.24141	2.80871	0.441987	0.000650878	Down-methylated	intergenic
chr1	288330001	288330500	288330001-288330500	0.267938	1.64474	0.162906	2.40583e-06	Down-methylated	intergenic
chr1	289516001	289516500	289516001-289516500	1.84952	0.592088	3.12373	0.000306218	Up-methylated	intergenic
chr1	289577501	289578000	289577501-289578000	0.54538	1.80944	0.301408	0.000117839	Down-methylated	intergenic
chr1	290989501	290990000	290989501-290990000	0.366226	1.4018	0.261254	0.000163585	Down-methylated	intergenic
chr1	291183501	291184000	291183501-291184000	2.70645	1.08646	2.49107	0.000353159	Up-methylated	intergenic
chr1	29208501	29209000	29208501-29209000	1.5619	0.447091	3.49348	0.000240424	Up-methylated	intergenic
chr1	292259001	292259500	292259001-292259500	0.391694	1.579	0.248066	7.9511e-05	Down-methylated	intergenic
chr1	292377001	292377500	292377001-292377500	0.490735	1.50373	0.326345	0.000935101	Down-methylated	intergenic
chr1	292455001	292455500	292455001-292455500	0.475434	1.65582	0.28713	0.000168038	Down-methylated	intergenic
chr1	292492501	292493000	292492501-292493000	0.412842	1.47242	0.280383	0.000166825	Down-methylated	intergenic
chr1	292566001	292566500	292566001-292566500	3.0778	1.20905	2.54563	8.93059e-05	Up-methylated	intergenic
chr1	292566501	292567000	292566501-292567000	2.10714	0.848018	2.48479	0.000946666	Up-methylated	intergenic
chr1	292735001	292735500	292735001-292735500	0.326179	1.80077	0.181134	1.93877e-06	Down-methylated	intergenic
chr1	293010501	293011000	293010501-293011000	0.349478	1.58562	0.220405	1.62385e-05	Down-methylated	intergenic
chr1	293014501	293015000	293014501-293015000	1.01059	2.40116	0.420874	0.000790246	Down-methylated	intergenic
chr1	293276501	293277000	293276501-293277000	0.558391	2.1356	0.261468	5.60201e-06	Down-methylated	intergenic
chr1	293304501	293305000	293304501-293305000	0.481261	1.49586	0.32173	0.000666402	Down-methylated	intergenic
chr1	293363001	293363500	293363001-293363500	0.859885	2.20825	0.389397	0.000628435	Down-methylated	intergenic
chr1	293405501	293406000	293405501-293406000	0.53878	1.67249	0.322142	0.000439571	Down-methylated	intergenic
chr1	293458501	293459000	293458501-293459000	0.669167	1.86512	0.35878	0.000883271	Down-methylated	intergenic
chr1	293459501	293460000	293459501-293460000	2.35322	0.636644	3.69629	6.25932e-06	Up-methylated	intergenic
chr1	293560501	293561000	293560501-293561000	0.12451	1.46055	0.0852484	1.61713e-07	Down-methylated	intergenic
chr1	293709001	293709500	293709001-293709500	1.18022	2.93349	0.402326	0.000144509	Down-methylated	intron	396832	NM_213840	LEP	leptin
chr1	293760501	293761000	293760501-293761000	1.48674	3.12414	0.475889	0.000993795	Down-methylated	intron	396832	NM_213840	LEP	leptin
chr1	293777001	293777500	293777001-293777500	0.50241	1.82288	0.275614	2.99434e-05	Down-methylated	intron	396832	NM_213840	LEP	leptin
chr1	293941501	293942000	293941501-293942000	2.08837	0.689639	3.0282	0.000112255	Up-methylated	intron	396832	NM_213840	LEP	leptin
chr1	294007001	294007500	294007001-294007500	1.83837	3.96617	0.463514	0.000240142	Down-methylated	intron	396832	NM_213840	LEP	leptin
chr1	294249001	294249500	294249001-294249500	2.87755	1.07782	2.6698	0.000101273	Up-methylated	intron	396832	NM_213840	LEP	leptin
chr1	294453001	294453500	294453001-294453500	0.868576	2.63163	0.330052	2.33761e-05	Down-methylated	intergenic
chr1	294773501	294774000	294773501-294774000	1.42712	3.12878	0.456126	0.000870305	Down-methylated	intergenic
chr1	29570501	29571000	29570501-29571000	0.423714	1.61164	0.262909	8.18859e-05	Down-methylated	intergenic
chr1	2967001	2967500	2967001-2967500	2.844	7.09996	0.400565	6.96734e-07	Down-methylated	intergenic
chr1	297140001	297140500	297140001-297140500	0.569342	1.755	0.324411	0.000421108	Down-methylated	intergenic
chr1	297443501	297444000	297443501-297444000	2.24915	0.583554	3.85424	3.97361e-06	Up-methylated	intergenic
chr1	298134001	298134500	298134001-298134500	1.27635	2.83275	0.450571	0.000943372	Down-methylated	intergenic
chr1	298194001	298194500	298194001-298194500	1.81529	0.461685	3.93189	2.7501e-05	Up-methylated	intergenic
chr1	298468001	298468500	298468001-298468500	0.380853	1.39557	0.2729	0.000163585	Down-methylated	intergenic
chr1	298604501	298605000	298604501-298605000	1.35131	3.05326	0.44258	0.000530089	Down-methylated	intergenic
chr1	298680001	298680500	298680001-298680500	0.619646	1.78995	0.34618	0.000548248	Down-methylated	intergenic
chr1	298956001	298956500	298956001-298956500	0.763687	2.23823	0.341202	0.000185495	Down-methylated	intron	100037992	NM_001097476	PSMB7	proteasome (prosome, macropain) subunit, beta type, 7
chr1	298965501	298966000	298965501-298966000	2.36854	0.9856	2.40315	0.000710074	Up-methylated	intron	100037992	NM_001097476	PSMB7	proteasome (prosome, macropain) subunit, beta type, 7
chr1	299015001	299015500	299015001-299015500	0.482065	1.5315	0.314766	0.000473758	Down-methylated	intergenic
chr1	299023501	299024000	299023501-299024000	0.586873	1.76013	0.333426	0.000306218	Down-methylated	intergenic
chr1	299025501	299026000	299025501-299026000	0.12671	2.02233	0.0626553	7.99757e-11	Down-methylated	intergenic
chr1	299379501	299380000	299379501-299380000	1.52396	0.41107	3.7073	0.000115269	Up-methylated	intron	100038028	NM_001097499	NR6A1	nuclear receptor subfamily 6, group A, member 1
chr1	299397001	299397500	299397001-299397500	0.483541	1.48905	0.324732	0.000666402	Down-methylated	promoter	100038028	NM_001097499	NR6A1	nuclear receptor subfamily 6, group A, member 1
chr1	299545501	299546000	299545501-299546000	2.01176	0.697637	2.88368	0.000365116	Up-methylated	intergenic
chr1	299546001	299546500	299546001-299546500	0.523558	1.70712	0.306692	0.000118568	Down-methylated	intergenic
chr1	299575001	299575500	299575001-299575500	4.5927	8.12363	0.565351	0.000820593	Down-methylated	intergenic
chr1	299577501	299578000	299577501-299578000	2.73256	1.14363	2.38936	0.000638062	Up-methylated	intergenic
chr1	299578001	299578500	299578001-299578500	2.2549	0.609946	3.69689	8.31261e-06	Up-methylated	intergenic
chr1	299583501	299584000	299583501-299584000	1.74298	0.415149	4.19844	1.77456e-05	Up-methylated	intergenic
chr1	299648501	299649000	299648501-299649000	0.623243	1.80872	0.344577	0.000402343	Down-methylated	intergenic
chr1	299657501	299658000	299657501-299658000	0.329132	1.41322	0.232895	7.18061e-05	Down-methylated	intergenic
chr1	299688501	299689000	299688501-299689000	1.28583	2.91763	0.440709	0.000757374	Down-methylated	intron	100152056	NM_001244400	RABEPK	Rab9 effector protein with kelch motifs
chr1	299717501	299718000	299717501-299718000	0.463839	1.51113	0.306949	0.000473758	Down-methylated	intron	100153256	NM_001244404	PPP6C	protein phosphatase 6, catalytic subunit
chr1	299745501	299746000	299745501-299746000	0.433941	1.72546	0.251493	3.96174e-05	Down-methylated	intergenic
chr1	299869001	299869500	299869001-299869500	0.475464	1.65195	0.28782	0.000118497	Down-methylated	intergenic
chr1	299880001	299880500	299880001-299880500	3.67102	1.07854	3.40371	4.18873e-07	Up-methylated	intergenic
chr1	299912001	299912500	299912001-299912500	0.795766	2.03217	0.391584	0.000946666	Down-methylated	intergenic
chr1	299924001	299924500	299924001-299924500	0.935597	2.28895	0.408746	0.000710074	Down-methylated	intergenic
chr1	299944001	299944500	299944001-299944500	0.361905	1.45286	0.249098	7.61855e-05	Down-methylated	intergenic
chr1	299980001	299980500	299980001-299980500	0.717903	2.20298	0.325878	7.9235e-05	Down-methylated	intergenic
chr1	299981501	299982000	299981501-299982000	0.722334	2.86049	0.252521	2.29183e-07	Down-methylated	intergenic
chr1	299993501	299994000	299993501-299994000	0.441938	1.97074	0.22425	3.01161e-06	Down-methylated	intergenic
chr1	300019501	300020000	300019501-300020000	0.565724	1.65265	0.342313	0.000791408	Down-methylated	intergenic
chr1	300215001	300215500	300215001-300215500	2.6838	1.1413	2.35153	0.000684564	Up-methylated	intergenic
chr1	3004001	3004500	3004001-3004500	2.94581	0.648186	4.5447	3.10618e-08	Up-methylated	intergenic
chr1	300532501	300533000	300532501-300533000	0.401198	1.56818	0.255837	7.9511e-05	Down-methylated	intergenic
chr1	300642501	300643000	300642501-300643000	2.42756	0.835473	2.90561	7.55363e-05	Up-methylated	intergenic
chr1	300765001	300765500	300765001-300765500	0.558451	1.59811	0.349444	0.00083873	Down-methylated	intergenic
chr1	300781501	300782000	300781501-300782000	0.82862	2.09786	0.394984	0.000880178	Down-methylated	intergenic
chr1	300831501	300832000	300831501-300832000	0.420116	1.86549	0.225204	6.31653e-06	Down-methylated	intergenic
chr1	300836001	300836500	300836001-300836500	1.896	4.05878	0.467136	0.000310258	Down-methylated	intergenic
chr1	300887501	300888000	300887501-300888000	0.640714	2.3063	0.27781	2.3382e-05	Down-methylated	intergenic
chr1	300895001	300895500	300895001-300895500	0.765917	1.98934	0.38501	0.000770506	Down-methylated	intergenic
chr1	300898501	300899000	300898501-300899000	0.731807	2.50456	0.29219	9.49662e-06	Down-methylated	intergenic
chr1	300934501	300935000	300934501-300935000	1.92081	0.387497	4.95696	1.55266e-06	Up-methylated	intergenic
chr1	301009501	301010000	301009501-301010000	2.09902	0.604772	3.47076	3.14094e-05	Up-methylated	intergenic
chr1	301014501	301015000	301014501-301015000	0.542456	1.64745	0.329271	0.000607878	Down-methylated	intergenic
chr1	301185001	301185500	301185001-301185500	0.733868	2.15659	0.340292	0.000106784	Down-methylated	intron	100157562	NM_001258424	LMX1B	LIM homeobox transcription factor 1, beta
chr1	301235001	301235500	301235001-301235500	0.430294	1.54123	0.27919	0.000168202	Down-methylated	TTR	100157562	NM_001258424	LMX1B	LIM homeobox transcription factor 1, beta
chr1	301271001	301271500	301271001-301271500	0.283209	1.51502	0.186934	8.3961e-06	Down-methylated	intergenic
chr1	301275501	301276000	301275501-301276000	0.618199	1.92467	0.321198	0.000114562	Down-methylated	intergenic
chr1	301284501	301285000	301284501-301285000	1.48457	3.73385	0.397598	3.99726e-05	Down-methylated	intergenic
chr1	301287001	301287500	301287001-301287500	0.388851	1.82108	0.213528	5.69588e-06	Down-methylated	intergenic
chr1	301298501	301299000	301298501-301299000	0.888277	2.24443	0.395769	0.000481458	Down-methylated	intergenic
chr1	301307501	301308000	301307501-301308000	0.484908	1.40663	0.344731	0.000935101	Down-methylated	intergenic
chr1	301308001	301308500	301308001-301308500	0.950899	2.95724	0.321549	7.65705e-06	Down-methylated	intergenic
chr1	301441001	301441500	301441001-301441500	2.43765	0.380108	6.41305	6.23718e-09	Up-methylated	intergenic
chr1	301489001	301489500	301489001-301489500	1.07178	2.57667	0.415955	0.000451596	Down-methylated	intergenic
chr1	301490001	301490500	301490001-301490500	1.46061	3.17634	0.459841	0.000659522	Down-methylated	intergenic
chr1	301499501	301500000	301499501-301500000	1.61636	0.424709	3.8058	7.9511e-05	Up-methylated	intergenic
chr1	301524001	301524500	301524001-301524500	0.840966	2.15915	0.38949	0.000512734	Down-methylated	intergenic
chr1	301562501	301563000	301562501-301563000	3.70603	1.49923	2.47195	6.40236e-05	Up-methylated	intron	100126164	NM_001109946	ANGPTL2	angiopoietin-like 2
chr1	301593501	301594000	301593501-301594000	2.46169	0.992203	2.48104	0.000850264	Up-methylated	intergenic
chr1	301642501	301643000	301642501-301643000	3.39888	1.60331	2.11991	0.00097574	Up-methylated	intergenic
chr1	30175001	30175500	30175001-30175500	2.15449	0.536038	4.0193	3.67209e-06	Up-methylated	intergenic
chr1	301951501	301952000	301951501-301952000	0.763828	2.05033	0.372538	0.000581631	Down-methylated	intergenic
chr1	301971001	301971500	301971001-301971500	1.04261	2.46299	0.423309	0.000617576	Down-methylated	intergenic
chr1	301985001	301985500	301985001-301985500	2.63869	0.671384	3.93022	1.30512e-06	Up-methylated	intergenic
chr1	301990501	301991000	301990501-301991000	0.727407	2.07801	0.35005	0.00025911	Down-methylated	intergenic
chr1	302004501	302005000	302004501-302005000	0.879556	2.30543	0.381515	0.000281189	Down-methylated	intergenic
chr1	302014001	302014500	302014001-302014500	0.618059	2.21618	0.278885	1.20311e-05	Down-methylated	intergenic
chr1	302028501	302029000	302028501-302029000	1.39209	3.18821	0.436638	0.000322855	Down-methylated	intergenic
chr1	302046501	302047000	302046501-302047000	0.644391	3.40788	0.189088	5.18169e-10	Down-methylated	intergenic
chr1	302047501	302048000	302047501-302048000	2.53668	5.45323	0.465171	8.12023e-05	Down-methylated	intergenic
chr1	302048001	302048500	302048001-302048500	1.73008	3.5568	0.486414	0.000890577	Down-methylated	intergenic
chr1	302050001	302050500	302050001-302050500	4.49603	8.7188	0.515671	8.95507e-05	Down-methylated	intergenic
chr1	302079001	302079500	302079001-302079500	0.908008	2.67616	0.339295	2.3137e-05	Down-methylated	intergenic
chr1	302113501	302114000	302113501-302114000	0.650268	1.88501	0.344968	0.000383599	Down-methylated	intergenic
chr1	302235501	302236000	302235501-302236000	0.423744	1.37613	0.307924	0.00098217	Down-methylated	intron	397096	NM_214031	ENG	endoglin
chr1	302246501	302247000	302246501-302247000	1.84296	0.586447	3.14259	0.000306218	Up-methylated	intron	397096	NM_214031	ENG	endoglin
chr1	302276001	302276500	302276001-302276500	0.798016	2.2089	0.361272	0.000177933	Down-methylated	intergenic
chr1	302279001	302279500	302279001-302279500	0.589073	2.28454	0.257852	2.16972e-06	Down-methylated	intergenic
chr1	302281501	302282000	302281501-302282000	2.58924	0.886419	2.92101	5.41317e-05	Up-methylated	intergenic
chr1	302367501	302368000	302367501-302368000	0.88463	2.37479	0.372509	0.000163227	Down-methylated	intergenic
chr1	302402001	302402500	302402001-302402500	0.862084	2.98455	0.288849	1.34813e-06	Down-methylated	intergenic
chr1	302559001	302559500	302559001-302559500	1.91342	0.691483	2.76713	0.000883271	Up-methylated	intron	100156347	NM_001164510	SLC25A25	solute carrier family 25 (mitochondrial carrier; phosphate carrier), member 25
chr1	302587501	302588000	302587501-302588000	1.79471	0.46712	3.84207	2.7501e-05	Up-methylated	intergenic
chr1	302626501	302627000	302626501-302627000	1.46484	3.40679	0.429977	0.000187552	Down-methylated	intergenic
chr1	30267001	30267500	30267001-30267500	1.77885	0.586793	3.03149	0.000228434	Up-methylated	intergenic
chr1	302890501	302891000	302890501-302891000	0.492905	1.73334	0.284367	0.000118568	Down-methylated	intron	100156735	NM_001193447	ODF2	outer dense fiber of sperm tails 2
chr1	302969001	302969500	302969001-302969500	1.22028	2.73895	0.44553	0.00069841	Down-methylated	intergenic
chr1	303085001	303085500	303085001-303085500	1.85231	0.154765	11.9685	2.16283e-09	Up-methylated	intron	100514028	NM_001244090	SET	SET nuclear oncogene
chr1	303195501	303196000	303195501-303196000	2.09185	0.675464	3.09691	0.000112255	Up-methylated	intergenic
chr1	303312501	303313000	303312501-303313000	2.23459	4.48523	0.49821	0.000515581	Down-methylated	intergenic
chr1	303355501	303356000	303355501-303356000	0.5497	1.69401	0.324497	0.000439571	Down-methylated	intergenic
chr1	303413001	303413500	303413001-303413500	0.5475	2.03695	0.268784	1.56189e-05	Down-methylated	intron	100127351	NM_001113047	CRAT	carnitine O-acetyltransferase
chr1	303422001	303422500	303422001-303422500	1.896	0.704397	2.69166	0.000883271	Up-methylated	promoter	100127351	NM_001113047	CRAT	carnitine O-acetyltransferase
chr1	303513001	303513500	303513001-303513500	1.55516	4.2828	0.363118	2.85669e-06	Down-methylated	intergenic
chr1	303583001	303583500	303583001-303583500	0.612372	1.76722	0.346517	0.000548248	Down-methylated	intergenic
chr1	303704501	303705000	303704501-303705000	3.17102	1.39368	2.27528	0.00042678	Up-methylated	promoter	100101474	NM_001099937	ASB6	ankyrin repeat and SOCS box containing 6
chr1	30415001	30415500	30415001-30415500	0.34376	2.90526	0.118323	1.22098e-11	Down-methylated	intergenic
chr1	30443501	30444000	30443501-30444000	0.856317	2.29198	0.373615	0.000128984	Down-methylated	intergenic
chr1	304521001	304521500	304521001-304521500	0.598498	1.77062	0.338015	0.000548248	Down-methylated	intergenic
chr1	304524001	304524500	304524001-304524500	1.25089	2.8977	0.431682	0.000414301	Down-methylated	intergenic
chr1	304539501	304540000	304539501-304540000	1.5946	0.487127	3.27347	0.000886902	Up-methylated	intergenic
chr1	304543501	304544000	304543501-304544000	1.1344	2.60771	0.435019	0.000806695	Down-methylated	intergenic
chr1	304579001	304579500	304579001-304579500	1.98253	4.29272	0.461836	0.000161672	Down-methylated	intron	100524188	NM_001244285	FUBP3	far upstream element (FUSE) binding protein 3
chr1	30463001	30463500	30463001-30463500	0.822712	2.37638	0.346205	9.74493e-05	Down-methylated	intergenic
chr1	304658001	304658500	304658001-304658500	2.38961	0.771546	3.09717	5.77335e-05	Up-methylated	intergenic
chr1	304690001	304690500	304690001-304690500	0.645867	1.74374	0.370392	0.000945434	Down-methylated	intergenic
chr1	304691001	304691500	304691001-304691500	1.61114	3.4443	0.467771	0.000614931	Down-methylated	intergenic
chr1	304691501	304692000	304691501-304692000	1.18239	3.30572	0.35768	1.25498e-05	Down-methylated	intergenic
chr1	304848001	304848500	304848001-304848500	1.80494	3.8816	0.464998	0.000306626	Down-methylated	intergenic
chr1	304851001	304851500	304851001-304851500	2.08667	0.781549	2.66991	0.000581631	Up-methylated	intergenic
chr1	304974001	304974500	304974001-304974500	1.23625	2.98054	0.414773	0.000208429	Down-methylated	intergenic
chr1	30535501	30536000	30535501-30536000	1.95798	0.681174	2.87442	0.000383599	Up-methylated	intergenic
chr1	306308001	306308500	306308001-306308500	1.04188	2.55245	0.40819	0.000735159	Down-methylated	intergenic
chr1	306455501	306456000	306455501-306456000	2.86947	1.23575	2.32205	0.00055591	Up-methylated	intergenic
chr1	306878501	306879000	306878501-306879000	1.33967	3.13083	0.427895	0.000275666	Down-methylated	intergenic
chr1	307065001	307065500	307065001-307065500	2.81332	5.5876	0.503494	0.000231857	Down-methylated	intergenic
chr1	307261001	307261500	307261001-307261500	0.372022	1.46739	0.253527	7.61855e-05	Down-methylated	intron	100154338	NM_001253922	SARDH	sarcosine dehydrogenase
chr1	307310501	307311000	307310501-307311000	2.53671	1.04851	2.41936	0.000617576	Up-methylated	intergenic
chr1	307391501	307392000	307391501-307392000	1.05721	3.06296	0.345161	1.68365e-05	Down-methylated	intergenic
chr1	308584501	308585000	308584501-308585000	1.67039	0.52093	3.20655	0.000327275	Up-methylated	intergenic
chr1	308650001	308650500	308650001-308650500	3.59303	1.49369	2.40548	0.000177753	Up-methylated	intergenic
chr1	308677501	308678000	308677501-308678000	2.8016	5.26405	0.532213	0.000839298	Down-methylated	intergenic
chr1	308683001	308683500	308683001-308683500	0.906452	2.34737	0.386157	0.000452188	Down-methylated	intergenic
chr1	308848001	308848500	308848001-308848500	0.240239	1.60854	0.149352	8.0887e-07	Down-methylated	intergenic
chr1	308946501	308947000	308946501-308947000	1.60764	0.534569	3.00736	0.000637604	Up-methylated	intergenic
chr1	30917501	30918000	30917501-30918000	2.79587	1.16993	2.38977	0.000595287	Up-methylated	intergenic
chr1	309645501	309646000	309645501-309646000	0.759427	2.70036	0.281232	2.13486e-06	Down-methylated	intergenic
chr1	30969001	30969500	30969001-30969500	0.604264	1.94931	0.309989	0.000114562	Down-methylated	intergenic
chr1	311217001	311217500	311217001-311217500	0.742649	1.90967	0.388888	0.000824986	Down-methylated	intergenic
chr1	311425501	311426000	311425501-311426000	0.987378	3.27133	0.301828	8.67465e-07	Down-methylated	intergenic
chr1	311431001	311431500	311431001-311431500	0.749279	2.90756	0.2577	4.63975e-07	Down-methylated	intergenic
chr1	311448001	311448500	311448001-311448500	0.33276	1.60585	0.207217	9.74026e-06	Down-methylated	intergenic
chr1	311579501	311580000	311579501-311580000	3.02968	1.19966	2.52545	0.000183525	Up-methylated	intergenic
chr1	311580501	311581000	311580501-311581000	1.18829	3.0293	0.392268	0.000108611	Down-methylated	intergenic
chr1	311687001	311687500	311687001-311687500	2.14645	4.52307	0.474555	0.000223062	Down-methylated	intergenic
chr1	31249501	31250000	31249501-31250000	0.318905	1.34853	0.236484	0.000106649	Down-methylated	intergenic
chr1	312636501	312637000	312636501-312637000	0.224245	1.92795	0.116312	4.41499e-09	Down-methylated	intergenic
chr1	312910501	312911000	312910501-312911000	2.49653	5.54649	0.45011	4.45758e-05	Down-methylated	intergenic
chr1	312998001	312998500	312998001-312998500	1.91069	0.580829	3.28959	0.000161017	Up-methylated	intergenic
chr1	313098501	313099000	313098501-313099000	3.17403	1.21456	2.61332	8.56301e-05	Up-methylated	intergenic
chr1	33115001	33115500	33115001-33115500	1.83274	0.61848	2.9633	0.000548248	Up-methylated	intergenic
chr1	33234001	33234500	33234001-33234500	1.47585	3.60315	0.409601	6.40236e-05	Down-methylated	intergenic
chr1	33315001	33315500	33315001-33315500	0.580273	1.82168	0.318537	0.000222249	Down-methylated	intergenic
chr1	34480001	34480500	34480001-34480500	0.455089	1.57841	0.288321	0.000168202	Down-methylated	intergenic
chr1	34716001	34716500	34716001-34716500	1.64987	3.62385	0.455282	0.000319957	Down-methylated	intergenic
chr1	34751501	34752000	34751501-34752000	1.33014	2.97646	0.446885	0.000455301	Down-methylated	intergenic
chr1	34921001	34921500	34921001-34921500	0.79869	2.21073	0.361279	0.000177933	Down-methylated	intergenic
chr1	35254501	35255000	35254501-35255000	2.00893	0.62396	3.21964	0.000114562	Up-methylated	intergenic
chr1	35492001	35492500	35492001-35492500	1.10077	3.2675	0.336883	5.94182e-06	Down-methylated	intergenic
chr1	35724001	35724500	35724001-35724500	1.08048	2.61204	0.413654	0.000684564	Down-methylated	intergenic
chr1	3584501	3585000	3584501-3585000	3.15274	5.94695	0.530144	0.000559864	Down-methylated	intergenic
chr1	3592501	3593000	3592501-3593000	1.39002	3.09812	0.448667	0.000613743	Down-methylated	intergenic
chr1	36350001	36350500	36350001-36350500	0.80741	2.04302	0.395205	0.000719701	Down-methylated	intergenic
chr1	36575501	36576000	36575501-36576000	0.662646	1.92749	0.343787	0.000208209	Down-methylated	intergenic
chr1	3663501	3664000	3663501-3664000	2.87227	0.990338	2.90029	3.83838e-05	Up-methylated	intergenic
chr1	37855001	37855500	37855001-37855500	1.57208	0.5158	3.04785	0.000473758	Up-methylated	intergenic
chr1	38106001	38106500	38106001-38106500	2.30656	0.539093	4.2786	8.92873e-07	Up-methylated	intergenic
chr1	38425001	38425500	38425001-38425500	1.18754	2.66658	0.445342	0.000750203	Down-methylated	intergenic
chr1	38638001	38638500	38638001-38638500	0.396125	1.76855	0.223983	8.32636e-06	Down-methylated	intergenic
chr1	38883501	38884000	38883501-38884000	1.87631	0.637738	2.94213	0.000294687	Up-methylated	intergenic
chr1	40763501	40764000	40763501-40764000	1.71473	0.57192	2.99819	0.000439571	Up-methylated	intergenic
chr1	41485001	41485500	41485001-41485500	0.497196	1.73922	0.285873	0.000118568	Down-methylated	intergenic
chr1	41539501	41540000	41539501-41540000	0.885383	2.67147	0.331422	3.0958e-05	Down-methylated	intergenic
chr1	4292501	4293000	4292501-4293000	1.93391	0.568986	3.39886	0.000161017	Up-methylated	intergenic
chr1	4357501	4358000	4357501-4358000	6.5796	11.8547	0.555022	0.000177834	Down-methylated	intergenic
chr1	4362001	4362500	4362001-4362500	1.56029	3.71261	0.420266	8.60809e-05	Down-methylated	intergenic
chr1	4399001	4399500	4399001-4399500	1.8668	4.04602	0.461391	0.000273456	Down-methylated	intergenic
chr1	44678501	44679000	44678501-44679000	0.425944	1.41521	0.300976	0.000693338	Down-methylated	intergenic
chr1	44965501	44966000	44965501-44966000	1.82541	0.524639	3.47937	8.42343e-05	Up-methylated	intergenic
chr1	45989501	45990000	45989501-45990000	0.893351	2.21571	0.40319	0.000818831	Down-methylated	intergenic
chr1	49476001	49476500	49476001-49476500	0.175478	1.60007	0.109668	6.45045e-08	Down-methylated	intergenic
chr1	52030501	52031000	52030501-52031000	2.50609	0.986419	2.5406	0.000514505	Up-methylated	intergenic
chr1	54007501	54008000	54007501-54008000	1.63531	0.373649	4.37659	3.52622e-05	Up-methylated	intergenic
chr1	54099501	54100000	54099501-54100000	0.554744	1.56895	0.353577	0.00083873	Down-methylated	intergenic
chr1	58124501	58125000	58124501-58125000	0.734682	2.29585	0.320005	3.21258e-05	Down-methylated	intergenic
chr1	58168501	58169000	58168501-58169000	0.654618	2.02102	0.323905	0.000153001	Down-methylated	intergenic
chr1	58573501	58574000	58573501-58574000	2.11614	0.834239	2.53662	0.000946666	Up-methylated	intergenic
chr1	59760501	59761000	59760501-59761000	0.419363	1.55053	0.270464	0.000240424	Down-methylated	intergenic
chr1	6018001	6018500	6018001-6018500	1.6877	0.31028	5.43928	2.40583e-06	Up-methylated	intergenic
chr1	6165501	6166000	6165501-6166000	1.14597	2.63023	0.435691	0.000806695	Down-methylated	intergenic
chr1	62453501	62454000	62453501-62454000	1.98989	0.752916	2.64291	0.000824986	Up-methylated	5'-UTR	100154764	NM_001243508	C1H6orf162	uncharacterized protein C6orf162 ortholog
chr1	6360501	6361000	6360501-6361000	1.10586	2.66871	0.414381	0.000260534	Down-methylated	intergenic
chr1	64379001	64379500	64379001-64379500	0.58175	1.70448	0.341307	0.000577922	Down-methylated	intergenic
chr1	6487001	6487500	6487001-6487500	0.822018	2.11928	0.387876	0.000413624	Down-methylated	promoter	492277	NM_001007195	QKI	QKI, KH domain containing, RNA binding
chr1	65001	65500	65001-65500	0.149255	1.40038	0.106582	2.62227e-07	Down-methylated	intergenic
chr1	65019001	65019500	65019001-65019500	0	2.5217	0	7.41063e-18	Down-methylated	intergenic
chr1	65432501	65433000	65432501-65433000	0.757226	2.01795	0.375246	0.000770506	Down-methylated	intergenic
chr1	66255501	66256000	66255501-66256000	0.756523	2.65648	0.284784	2.8924e-06	Down-methylated	intergenic
chr1	6761001	6761500	6761001-6761500	1.77447	0.590153	3.00681	0.000577922	Up-methylated	intergenic
chr1	6951501	6952000	6951501-6952000	1.10754	2.57239	0.430549	0.000868374	Down-methylated	intergenic
chr1	72461001	72461500	72461001-72461500	0.365472	1.56834	0.233031	2.39428e-05	Down-methylated	intergenic
chr1	72565501	72566000	72565501-72566000	0.407749	1.39947	0.291359	0.000240992	Down-methylated	intergenic
chr1	72754001	72754500	72754001-72754500	0.966833	2.31077	0.418404	0.000710074	Down-methylated	intergenic
chr1	7428001	7428500	7428001-7428500	3.46805	1.49707	2.31656	0.000332458	Up-methylated	intron	733673	NM_001044603	PARK2	parkinson protein 2, E3 ubiquitin protein ligase (parkin)
chr1	74474001	74474500	74474001-74474500	0.42302	1.436	0.294582	0.000693338	Down-methylated	promoter	100156082	NM_001171752	FBXL4	F-box and leucine-rich repeat protein 4
chr1	74474501	74475000	74474501-74475000	0.401168	1.70555	0.235214	1.77456e-05	Down-methylated	promoter	100156082	NM_001171752	FBXL4	F-box and leucine-rich repeat protein 4
chr1	74500001	74500500	74500001-74500500	0.72376	2.00375	0.361203	0.000464072	Down-methylated	intergenic
chr1	74561001	74561500	74561001-74561500	0.358198	1.4467	0.247596	0.000111732	Down-methylated	intergenic
chr1	7488001	7488500	7488001-7488500	1.98481	4.23039	0.46918	0.00027707	Down-methylated	intron	733673	NM_001044603	PARK2	parkinson protein 2, E3 ubiquitin protein ligase (parkin)
chr1	7504501	7505000	7504501-7505000	0.651635	2.11983	0.307399	8.22381e-05	Down-methylated	intron	733673	NM_001044603	PARK2	parkinson protein 2, E3 ubiquitin protein ligase (parkin)
chr1	75345501	75346000	75345501-75346000	0.84383	2.48011	0.340239	4.17152e-05	Down-methylated	intergenic
chr1	76157001	76157500	76157001-76157500	1.12855	2.69423	0.418876	0.000503936	Down-methylated	intergenic
chr1	7634001	7634500	7634001-7634500	1.66891	0.5127	3.25514	0.000457306	Up-methylated	intron	733673	NM_001044603	PARK2	parkinson protein 2, E3 ubiquitin protein ligase (parkin)
chr1	76374501	76375000	76374501-76375000	0.686607	1.84821	0.371498	0.000883271	Down-methylated	intergenic
chr1	77071001	77071500	77071001-77071500	0.742599	2.71041	0.27398	1.09169e-06	Down-methylated	intergenic
chr1	7715501	7716000	7715501-7716000	1.54734	0.403446	3.8353	0.000166825	Up-methylated	intron	733673	NM_001044603	PARK2	parkinson protein 2, E3 ubiquitin protein ligase (parkin)
chr1	77227001	77227500	77227001-77227500	0.358922	1.47035	0.244107	7.61855e-05	Down-methylated	intergenic
chr1	7781501	7782000	7781501-7782000	3.26624	1.49098	2.19067	0.000810088	Up-methylated	intron	733673	NM_001044603	PARK2	parkinson protein 2, E3 ubiquitin protein ligase (parkin)
chr1	78540501	78541000	78540501-78541000	0.357475	1.97025	0.181436	3.21377e-07	Down-methylated	intergenic
chr1	79349501	79350000	79349501-79350000	0.398968	1.84533	0.216205	3.89346e-06	Down-methylated	intergenic
chr1	7936501	7937000	7936501-7937000	0.535153	2.10424	0.254321	7.89155e-06	Down-methylated	intron	733673	NM_001044603	PARK2	parkinson protein 2, E3 ubiquitin protein ligase (parkin)
chr1	79488001	79488500	79488001-79488500	0.321779	1.30854	0.245906	0.000158133	Down-methylated	intergenic
chr1	8032501	8033000	8032501-8033000	0.427421	1.65715	0.257925	5.69976e-05	Down-methylated	intron	733673	NM_001044603	PARK2	parkinson protein 2, E3 ubiquitin protein ligase (parkin)
chr1	8039501	8040000	8039501-8040000	1.63829	0.369569	4.43297	2.39428e-05	Up-methylated	intron	733673	NM_001044603	PARK2	parkinson protein 2, E3 ubiquitin protein ligase (parkin)
chr1	804001	804500	804001-804500	1.65061	0.576444	2.86343	0.00083873	Up-methylated	intergenic
chr1	8044501	8045000	8044501-8045000	0.59264	2.07342	0.285828	1.61911e-05	Down-methylated	intron	733673	NM_001044603	PARK2	parkinson protein 2, E3 ubiquitin protein ligase (parkin)
chr1	80536501	80537000	80536501-80537000	0.604344	1.76726	0.341966	0.000745501	Down-methylated	intergenic
chr1	8054001	8054500	8054001-8054500	0.284716	1.54018	0.184859	8.3961e-06	Down-methylated	intron	733673	NM_001044603	PARK2	parkinson protein 2, E3 ubiquitin protein ligase (parkin)
chr1	8054501	8055000	8054501-8055000	0.28544	1.81002	0.1577	6.86676e-07	Down-methylated	intron	733673	NM_001044603	PARK2	parkinson protein 2, E3 ubiquitin protein ligase (parkin)
chr1	8061001	8061500	8061001-8061500	1.69141	0.401907	4.20846	2.58667e-05	Up-methylated	intron	733673	NM_001044603	PARK2	parkinson protein 2, E3 ubiquitin protein ligase (parkin)
chr1	8091001	8091500	8091001-8091500	2.20469	4.42044	0.498748	0.000547147	Down-methylated	intron	733673	NM_001044603	PARK2	parkinson protein 2, E3 ubiquitin protein ligase (parkin)
chr1	80963001	80963500	80963001-80963500	0.657492	1.91621	0.343121	0.000208209	Down-methylated	intergenic
chr1	81219501	81220000	81219501-81220000	0.397601	1.34696	0.295183	0.000499765	Down-methylated	intergenic
chr1	81875501	81876000	81875501-81876000	2.14207	0.848018	2.52597	0.000719701	Up-methylated	intergenic
chr1	8212001	8212500	8212001-8212500	0.666182	1.86423	0.357349	0.000519224	Down-methylated	intron	733673	NM_001044603	PARK2	parkinson protein 2, E3 ubiquitin protein ligase (parkin)
chr1	8240501	8241000	8240501-8241000	1.61569	3.83875	0.420889	8.23248e-05	Down-methylated	intron	733673	NM_001044603	PARK2	parkinson protein 2, E3 ubiquitin protein ligase (parkin)
chr1	82420501	82421000	82420501-82421000	2.45738	0.895839	2.74311	0.000163227	Up-methylated	intergenic
chr1	82905001	82905500	82905001-82905500	0.466794	1.40735	0.331682	0.000935101	Down-methylated	intergenic
chr1	83375501	83376000	83375501-83376000	0.699678	1.89869	0.368506	0.000883271	Down-methylated	intergenic
chr1	83376001	83376500	83376001-83376500	0.663983	1.99121	0.333457	0.000112255	Down-methylated	intergenic
chr1	83558501	83559000	83558501-83559000	0.25339	1.5361	0.164957	2.95575e-06	Down-methylated	intergenic
chr1	8361001	8361500	8361001-8361500	1.54728	3.53717	0.437434	0.000207396	Down-methylated	intron	100156632	NM_001143697	AGPAT4	1-acylglycerol-3-phosphate O-acyltransferase 4 (lysophosphatidic acid acyltransferase, delta)
chr1	8372501	8373000	8372501-8373000	0.790773	2.68075	0.294982	5.4405e-06	Down-methylated	intron	100156632	NM_001143697	AGPAT4	1-acylglycerol-3-phosphate O-acyltransferase 4 (lysophosphatidic acid acyltransferase, delta)
chr1	8373001	8373500	8373001-8373500	2.0759	4.78642	0.433706	4.01499e-05	Down-methylated	intron	100156632	NM_001143697	AGPAT4	1-acylglycerol-3-phosphate O-acyltransferase 4 (lysophosphatidic acid acyltransferase, delta)
chr1	8382001	8382500	8382001-8382500	1.1373	3.12608	0.36381	2.10166e-05	Down-methylated	intron	100156632	NM_001143697	AGPAT4	1-acylglycerol-3-phosphate O-acyltransferase 4 (lysophosphatidic acid acyltransferase, delta)
chr1	8383501	8384000	8383501-8384000	3.21828	6.72076	0.478857	4.1432e-05	Down-methylated	intron	100156632	NM_001143697	AGPAT4	1-acylglycerol-3-phosphate O-acyltransferase 4 (lysophosphatidic acid acyltransferase, delta)
chr1	8389001	8389500	8389001-8389500	0.526401	2.37934	0.221239	4.99663e-07	Down-methylated	intron	100156632	NM_001143697	AGPAT4	1-acylglycerol-3-phosphate O-acyltransferase 4 (lysophosphatidic acid acyltransferase, delta)
chr1	8400501	8401000	8400501-8401000	0.844583	2.10583	0.40107	0.000672406	Down-methylated	intron	100156632	NM_001143697	AGPAT4	1-acylglycerol-3-phosphate O-acyltransferase 4 (lysophosphatidic acid acyltransferase, delta)
chr1	8401501	8402000	8401501-8402000	1.91851	3.90721	0.49102	0.000637842	Down-methylated	intron	100156632	NM_001143697	AGPAT4	1-acylglycerol-3-phosphate O-acyltransferase 4 (lysophosphatidic acid acyltransferase, delta)
chr1	8408001	8408500	8408001-8408500	1.68115	3.928	0.427992	9.21341e-05	Down-methylated	promoter	100156632	NM_001143697	AGPAT4	1-acylglycerol-3-phosphate O-acyltransferase 4 (lysophosphatidic acid acyltransferase, delta)
chr1	84160501	84161000	84160501-84161000	1.40958	3.25841	0.432598	0.00016815	Down-methylated	intergenic
chr1	8424501	8425000	8424501-8425000	1.99077	0.397897	5.00324	1.23896e-06	Up-methylated	intergenic
chr1	84781001	84781500	84781001-84781500	1.17662	3.06042	0.384464	5.4967e-05	Down-methylated	intron	100157379	NM_001243664	PPIL6	peptidylprolyl isomerase (cyclophilin)-like 6
chr1	85106501	85107000	85106501-85107000	0.659602	1.78634	0.369248	0.000945434	Down-methylated	intergenic
chr1	85211501	85212000	85211501-85212000	0.564971	1.58585	0.356257	0.00083873	Down-methylated	intergenic
chr1	85212001	85212500	85212001-85212500	0.924616	2.44047	0.378868	0.000204153	Down-methylated	intergenic
chr1	8534501	8535000	8534501-8535000	3.24016	0	#DIV/0!	2.2927e-21	Up-methylated	intergenic
chr1	8543501	8544000	8543501-8544000	4.38181	1.95743	2.23856	0.000141706	Up-methylated	intergenic
chr1	85526501	85527000	85526501-85527000	0.532922	1.6343	0.326085	0.000607878	Down-methylated	intron	100511669	NM_001243250	FIG4	FIG4 homolog, SAC1 lipid phosphatase domain containing (S. cerevisiae)
chr1	8591501	8592000	8591501-8592000	2.244	0.858091	2.61511	0.000512734	Up-methylated	intergenic
chr1	86157501	86158000	86157501-86158000	0.567955	2.15439	0.263627	1.16067e-05	Down-methylated	intergenic
chr1	8627501	8628000	8627501-8628000	1.6119	0.212354	7.5906	2.59361e-07	Up-methylated	intergenic
chr1	8700001	8700500	8700001-8700500	1.56982	0.337767	4.64765	2.17311e-05	Up-methylated	intergenic
chr1	8703001	8703500	8703001-8703500	0.854781	2.70708	0.315758	7.43539e-06	Down-methylated	intergenic
chr1	8715501	8716000	8715501-8716000	0.832909	2.47558	0.33645	5.54152e-05	Down-methylated	intergenic
chr1	8732001	8732500	8732001-8732500	1.80282	4.59943	0.391965	6.17212e-06	Down-methylated	intergenic
chr1	87416001	87416500	87416001-87416500	0.834417	2.16425	0.385545	0.000512734	Down-methylated	intergenic
chr1	8749001	8749500	8749001-8749500	2.19379	0.862567	2.54332	0.000880178	Up-methylated	intron	733660	NM_001044590	PLG	plasminogen
chr1	8771501	8772000	8771501-8772000	2.81552	1.20943	2.32798	0.000595287	Up-methylated	intron	733660	NM_001044590	PLG	plasminogen
chr1	88219501	88220000	88219501-88220000	1.5553	0.417224	3.72774	0.000115269	Up-methylated	intergenic
chr1	8833501	8834000	8833501-8834000	1.71111	0.429838	3.98082	8.18859e-05	Up-methylated	intergenic
chr1	8971501	8972000	8971501-8972000	0.465237	1.89102	0.246024	9.87296e-06	Down-methylated	intergenic
chr1	89872001	89872500	89872001-89872500	1.95779	0.673995	2.90475	0.000383599	Up-methylated	intergenic
chr1	9199501	9200000	9199501-9200000	1.80409	0.629953	2.86385	0.000745501	Up-methylated	intron	397214	NM_001244473	IGF2R	insulin-like growth factor 2 receptor
chr1	9279501	9280000	9279501-9280000	0.84824	2.25567	0.376048	0.000296601	Down-methylated	intergenic
chr1	9333501	9334000	9333501-9334000	1.35939	3.12337	0.435232	0.000275666	Down-methylated	intergenic
chr1	9367501	9368000	9367501-9368000	2.17425	4.7621	0.456572	8.95513e-05	Down-methylated	intergenic
chr1	9400001	9400500	9400001-9400500	1.49046	0.3079	4.84074	1.27183e-05	Up-methylated	TTR	100153485	NM_001243427	TCP1	t-complex 1
chr1	9404501	9405000	9404501-9405000	1.99789	0.747903	2.67132	0.000619361	Up-methylated	TTR	100153485	NM_001243427	TCP1	t-complex 1
chr1	9498501	9499000	9498501-9499000	0.625413	1.84994	0.338071	0.000215439	Down-methylated	intergenic
chr1	9506001	9506500	9506001-9506500	0.795766	2.04031	0.390022	0.000946666	Down-methylated	intergenic
chr1	9521001	9521500	9521001-9521500	1.16059	3.10868	0.37334	4.30625e-05	Down-methylated	intergenic
chr1	9642501	9643000	9642501-9643000	1.03901	2.91883	0.355968	1.70524e-05	Down-methylated	intergenic
chr1	9651001	9651500	9651001-9651500	1.38208	3.46615	0.398735	5.56061e-05	Down-methylated	intergenic
chr1	96710001	96710500	96710001-96710500	0.801613	2.05822	0.38947	0.000946666	Down-methylated	intron	100142669	NM_001123219	BCKDHB	branched chain keto acid dehydrogenase E1, beta polypeptide
chr1	96711001	96711500	96711001-96711500	0.677777	1.90226	0.356301	0.000282863	Down-methylated	intron	100142669	NM_001123219	BCKDHB	branched chain keto acid dehydrogenase E1, beta polypeptide
chr1	96825501	96826000	96825501-96826000	0.704109	1.83395	0.383931	0.000883271	Down-methylated	intergenic
chr1	97768001	97768500	97768001-97768500	1.32298	2.98646	0.442993	0.000567055	Down-methylated	intergenic
chr1	98600001	98600500	98600001-98600500	0.275212	1.46109	0.18836	1.27183e-05	Down-methylated	intergenic
chr1	9979501	9980000	9979501-9980000	0.439045	1.45263	0.302242	0.000488213	Down-methylated	intergenic
chr10	10132001	10132500	10132001-10132500	1.1912	2.79726	0.425844	0.00055591	Down-methylated	intergenic
chr10	10165001	10165500	10165001-10165500	0.444168	2.06915	0.214662	1.43223e-06	Down-methylated	intergenic
chr10	10188501	10189000	10188501-10189000	0.272288	1.36993	0.198761	4.39525e-05	Down-methylated	intergenic
chr10	10247001	10247500	10247001-10247500	2.19891	0.610321	3.60288	1.61911e-05	Up-methylated	intergenic
chr10	10266501	10267000	10266501-10267000	0.482739	1.47021	0.328347	0.000935101	Down-methylated	intergenic
chr10	10419001	10419500	10419001-10419500	1.24146	3.11789	0.398173	8.21091e-05	Down-methylated	intergenic
chr10	10539001	10539500	10539001-10539500	2.88043	1.20733	2.38578	0.00055591	Up-methylated	intergenic
chr10	10793001	10793500	10793001-10793500	0.539503	1.62001	0.333025	0.000607878	Down-methylated	intergenic
chr10	10956501	10957000	10956501-10957000	0.526431	1.77095	0.297259	0.000164209	Down-methylated	intergenic
chr10	10999001	10999500	10999001-10999500	0.817668	2.18533	0.374162	0.000390296	Down-methylated	intergenic
chr10	1101001	1101500	1101001-1101500	2.24854	0.661895	3.39713	3.20779e-05	Up-methylated	intergenic
chr10	11084501	11085000	11084501-11085000	1.1737	2.66481	0.440443	0.000750203	Down-methylated	intergenic
chr10	1111001	1111500	1111001-1111500	1.31489	2.91277	0.451425	0.000705337	Down-methylated	intergenic
chr10	11442001	11442500	11442001-11442500	1.23483	3.04179	0.405956	0.000208429	Down-methylated	intergenic
chr10	1152001	1152500	1152001-1152500	1.70088	0.508551	3.34456	0.000327275	Up-methylated	intergenic
chr10	11654501	11655000	11654501-11655000	0.704029	1.86386	0.377726	0.000659297	Down-methylated	intergenic
chr10	11662501	11663000	11662501-11663000	2.11806	4.31846	0.490467	0.000441264	Down-methylated	intergenic
chr10	1173501	1174000	1173501-1174000	1.39139	3.26223	0.426515	0.000260033	Down-methylated	intergenic
chr10	11818501	11819000	11818501-11819000	0.508238	1.54743	0.32844	0.000637604	Down-methylated	intergenic
chr10	11904001	11904500	11904001-11904500	2.09327	0.793322	2.63861	0.000946666	Up-methylated	intergenic
chr10	11906001	11906500	11906001-11906500	4.34602	1.95849	2.21906	0.000123752	Up-methylated	intergenic
chr10	11924501	11925000	11924501-11925000	1.60106	3.47521	0.460709	0.000339713	Down-methylated	intergenic
chr10	12364001	12364500	12364001-12364500	3.2707	1.49623	2.18596	0.000924	Up-methylated	intergenic
chr10	12638501	12639000	12638501-12639000	0.878079	2.89159	0.303666	4.2554e-06	Down-methylated	intergenic
chr10	13347501	13348000	13347501-13348000	0.570126	2.35024	0.242582	2.16972e-06	Down-methylated	intergenic
chr10	13431001	13431500	13431001-13431500	2.13644	0.81421	2.62394	0.000719701	Up-methylated	intergenic
chr10	13613501	13614000	13613501-13614000	0.435388	1.65773	0.262641	8.18859e-05	Down-methylated	intergenic
chr10	13628001	13628500	13628001-13628500	0.384451	1.58991	0.241807	7.9511e-05	Down-methylated	intergenic
chr10	13727001	13727500	13727001-13727500	1.72261	3.67039	0.469327	0.000505638	Down-methylated	intergenic
chr10	13772001	13772500	13772001-13772500	2.06198	0.754852	2.73164	0.000464072	Up-methylated	intergenic
chr10	13898501	13899000	13898501-13899000	1.22028	2.7534	0.443191	0.000876189	Down-methylated	intergenic
chr10	14530001	14530500	14530001-14530500	1.56338	0.449401	3.47881	0.000240424	Up-methylated	intergenic
chr10	14695501	14696000	14695501-14696000	1.56464	3.69137	0.423863	0.000105922	Down-methylated	intergenic
chr10	14770501	14771000	14770501-14771000	2.84918	1.2213	2.33291	0.00069841	Up-methylated	intergenic
chr10	14993501	14994000	14993501-14994000	1.04267	3.045	0.342419	1.68365e-05	Down-methylated	intergenic
chr10	15195501	15196000	15195501-15196000	0.781219	2.67577	0.291961	4.04414e-06	Down-methylated	intergenic
chr10	15198001	15198500	15198001-15198500	1.74454	0.52093	3.34891	0.000233741	Up-methylated	intergenic
chr10	15278501	15279000	15278501-15279000	1.81296	0.581993	3.1151	0.000164209	Up-methylated	intergenic
chr10	15293001	15293500	15293001-15293500	2.70637	1.13405	2.38647	0.000538836	Up-methylated	intergenic
chr10	15355001	15355500	15355001-15355500	2.22067	0.752986	2.94915	0.000143711	Up-methylated	intergenic
chr10	15424001	15424500	15424001-15424500	1.02221	2.44257	0.418499	0.000790246	Down-methylated	intergenic
chr10	15964501	15965000	15964501-15965000	0.579599	2.82014	0.205522	1.32597e-08	Down-methylated	intron	100337677	NM_001195346	LEFTY2	left-right determition factor 2
chr10	15966001	15966500	15966001-15966500	1.57562	0.319604	4.92991	8.3961e-06	Up-methylated	intron	100337677	NM_001195346	LEFTY2	left-right determition factor 2
chr10	16020001	16020500	16020001-16020500	1.304	2.82009	0.462398	0.000757374	Down-methylated	TTR	100523988	NM_001243189	TMEM63A	transmembrane protein 63A
chr10	16020501	16021000	16020501-16021000	0.750676	2.33061	0.322094	5.77335e-05	Down-methylated	TTR	100523988	NM_001243189	TMEM63A	transmembrane protein 63A
chr10	16021001	16021500	16021001-16021500	0.670613	2.30414	0.291047	2.36055e-05	Down-methylated	intron	397639	NM_214355	EPHX1	epoxide hydrolase 1, microsomal (xenobiotic)
chr10	1604501	1605000	1604501-1605000	1.31571	2.97557	0.442169	0.000567055	Down-methylated	intergenic
chr10	16068001	16068500	16068001-16068500	1.18237	2.73872	0.431723	0.00047169	Down-methylated	intergenic
chr10	1644501	1645000	1644501-1645000	1.19997	2.85207	0.420735	0.000350778	Down-methylated	intergenic
chr10	16563501	16564000	16563501-16564000	2.27828	0.905162	2.51699	0.000628435	Up-methylated	intergenic
chr10	16569001	16569500	16569001-16569500	1.58148	0.52627	3.00507	0.000637604	Up-methylated	intergenic
chr10	16616501	16617000	16616501-16617000	5.12949	2.46908	2.07749	0.00026865	Up-methylated	intergenic
chr10	17078001	17078500	17078001-17078500	0.529355	1.71259	0.309096	0.000228434	Down-methylated	intergenic
chr10	17140001	17140500	17140001-17140500	0.3349	1.50812	0.222064	1.45557e-05	Down-methylated	intergenic
chr10	1733501	1734000	1733501-1734000	1.6921	0.499061	3.39057	0.000168038	Up-methylated	intergenic
chr10	1736501	1737000	1736501-1737000	2.93341	5.89064	0.497978	0.000174496	Down-methylated	intergenic
chr10	17450501	17451000	17450501-17451000	2.42957	4.96688	0.489153	0.000206033	Down-methylated	intergenic
chr10	17470501	17471000	17470501-17471000	0.435418	1.81136	0.240382	1.32059e-05	Down-methylated	intergenic
chr10	17743501	17744000	17743501-17744000	1.20075	2.83769	0.423144	0.000350778	Down-methylated	intergenic
chr10	17750501	17751000	17750501-17751000	4.24204	1.97724	2.14543	0.000293075	Up-methylated	intergenic
chr10	17787501	17788000	17787501-17788000	0.54318	1.58671	0.34233	0.00083873	Down-methylated	intergenic
chr10	17938001	17938500	17938001-17938500	0.618168	1.90443	0.324595	0.00015723	Down-methylated	intergenic
chr10	18342001	18342500	18342001-18342500	0.562741	1.76769	0.318348	0.000117839	Down-methylated	intergenic
chr10	1836501	1837000	1836501-1837000	1.68416	0.297361	5.66371	8.0887e-07	Up-methylated	intergenic
chr10	18395001	18395500	18395001-18395500	0.873649	2.24292	0.389515	0.000628435	Down-methylated	intergenic
chr10	18675501	18676000	18675501-18676000	2.24628	0.829204	2.70896	0.000512734	Up-methylated	intergenic
chr10	18733001	18733500	18733001-18733500	1.11907	2.63	0.425503	0.000638062	Down-methylated	intergenic
chr10	18736001	18736500	18736001-18736500	0.521358	1.96141	0.265807	1.05299e-05	Down-methylated	intergenic
chr10	1889501	1890000	1889501-1890000	1.68112	3.66701	0.458444	0.00030161	Down-methylated	intergenic
chr10	19036501	19037000	19036501-19037000	1.64272	0.36712	4.47462	1.45557e-05	Up-methylated	intergenic
chr10	19066001	19066500	19066001-19066500	0.977151	2.50163	0.390606	0.000239384	Down-methylated	intergenic
chr10	1919001	1919500	1919001-1919500	4.55413	8.40394	0.541904	0.00022497	Down-methylated	intergenic
chr10	19233001	19233500	19233001-19233500	1.25459	3.15687	0.397416	8.21091e-05	Down-methylated	intergenic
chr10	19285001	19285500	19285001-19285500	0.598577	1.73684	0.344636	0.000577922	Down-methylated	intergenic
chr10	19341501	19342000	19341501-19342000	2.29776	4.56117	0.503766	0.000571534	Down-methylated	intergenic
chr10	19469001	19469500	19469001-19469500	1.16129	2.78113	0.417561	0.00047169	Down-methylated	intergenic
chr10	19588501	19589000	19588501-19589000	0.956052	2.61834	0.365137	8.78306e-05	Down-methylated	intron	100048942	NM_001097508	ADSS	adenylosuccite synthase
chr10	19613001	19613500	19613001-19613500	1.00482	2.75399	0.36486	8.16116e-05	Down-methylated	intergenic
chr10	19645001	19645500	19645001-19645500	1.64618	3.46589	0.474965	0.000698486	Down-methylated	intergenic
chr10	19653501	19654000	19653501-19654000	0.80087	2.23483	0.358359	0.00023608	Down-methylated	intergenic
chr10	19659501	19660000	19659501-19660000	0.506007	1.7565	0.288077	8.42343e-05	Down-methylated	intergenic
chr10	19736501	19737000	19736501-19737000	0.834387	2.19771	0.379662	0.000512734	Down-methylated	intron	100037270	NM_001097419	DESI2	desumoylating isopeptidase 2
chr10	19752001	19752500	19752001-19752500	0.681564	2.37777	0.286639	9.27112e-06	Down-methylated	promoter	100037270	NM_001097419	DESI2	desumoylating isopeptidase 2
chr10	19772501	19773000	19772501-19773000	0.663369	1.78923	0.370757	0.000701387	Down-methylated	intergenic
chr10	19778001	19778500	19778001-19778500	0.450659	1.58081	0.28508	0.000117459	Down-methylated	intergenic
chr10	19806501	19807000	19806501-19807000	0.792169	2.37455	0.333608	7.55363e-05	Down-methylated	intergenic
chr10	19836001	19836500	19836001-19836500	0.593394	2.23814	0.265129	5.94827e-06	Down-methylated	intergenic
chr10	1998501	1999000	1998501-1999000	0.518404	1.64015	0.316071	0.000327275	Down-methylated	intergenic
chr10	19990501	19991000	19990501-19991000	0.345831	1.55449	0.222472	2.39428e-05	Down-methylated	intergenic
chr10	20003501	20004000	20003501-20004000	1.6863	0.528484	3.19083	0.000327275	Up-methylated	intergenic
chr10	20092001	20092500	20092001-20092500	0.996069	2.79931	0.355827	3.83838e-05	Down-methylated	intergenic
chr10	20166001	20166500	20166001-20166500	2.24763	0.641073	3.50604	1.66573e-05	Up-methylated	intergenic
chr10	20200501	20201000	20200501-20201000	0.771071	2.13835	0.360592	0.000247456	Down-methylated	intergenic
chr10	20208501	20209000	20208501-20209000	0.489339	1.90149	0.257345	2.1158e-05	Down-methylated	intergenic
chr10	20227001	20227500	20227001-20227500	1.19775	3.18198	0.376416	5.30724e-05	Down-methylated	intergenic
chr10	20243501	20244000	20243501-20244000	1.63094	3.66768	0.444677	0.000319957	Down-methylated	intergenic
chr10	20277501	20278000	20277501-20278000	1.70158	0.582228	2.92252	0.000791408	Up-methylated	intergenic
chr10	20595001	20595500	20595001-20595500	1.88216	4.01702	0.468545	0.000273456	Down-methylated	intergenic
chr10	20612501	20613000	20612501-20613000	1.9171	0.718176	2.6694	0.000883271	Up-methylated	intergenic
chr10	20621001	20621500	20621001-20621500	2.69899	1.01645	2.65532	0.000226893	Up-methylated	intergenic
chr10	20924501	20925000	20924501-20925000	2.86362	0.798963	3.58417	1.57481e-06	Up-methylated	intron	100294707	NM_001160092	SMYD3	SET and MYND domain containing 3
chr10	20991001	20991500	20991001-20991500	4.1809	2.07705	2.0129	0.000829804	Up-methylated	intron	100294707	NM_001160092	SMYD3	SET and MYND domain containing 3
chr10	21063501	21064000	21063501-21064000	2.58116	1.04874	2.46121	0.000481871	Up-methylated	intron	100294707	NM_001160092	SMYD3	SET and MYND domain containing 3
chr10	21131501	21132000	21131501-21132000	0.779069	2.2505	0.346176	0.000103767	Down-methylated	intron	100294707	NM_001160092	SMYD3	SET and MYND domain containing 3
chr10	21133001	21133500	21133001-21133500	1.10163	2.58775	0.425709	0.000538836	Down-methylated	intron	100294707	NM_001160092	SMYD3	SET and MYND domain containing 3
chr10	21140001	21140500	21140001-21140500	1.58947	0.491438	3.23433	0.000336043	Up-methylated	intron	100294707	NM_001160092	SMYD3	SET and MYND domain containing 3
chr10	21149001	21149500	21149001-21149500	0.679284	2.42717	0.279866	9.27112e-06	Down-methylated	intron	100294707	NM_001160092	SMYD3	SET and MYND domain containing 3
chr10	21169501	21170000	21169501-21170000	0.743402	2.39971	0.309788	3.19667e-05	Down-methylated	intron	100294707	NM_001160092	SMYD3	SET and MYND domain containing 3
chr10	21223501	21224000	21223501-21224000	2.39913	0.922675	2.60019	0.000347422	Up-methylated	intron	100294707	NM_001160092	SMYD3	SET and MYND domain containing 3
chr10	21314001	21314500	21314001-21314500	1.05504	3.17362	0.332442	4.55937e-06	Down-methylated	intron	100294707	NM_001160092	SMYD3	SET and MYND domain containing 3
chr10	21372501	21373000	21372501-21373000	0.151455	1.31642	0.115051	6.9065e-07	Down-methylated	intron	100294707	NM_001160092	SMYD3	SET and MYND domain containing 3
chr10	21436001	21436500	21436001-21436500	1.91847	0.65679	2.92097	0.000383599	Up-methylated	intron	100294707	NM_001160092	SMYD3	SET and MYND domain containing 3
chr10	21437001	21437500	21437001-21437500	2.24414	0.714379	3.14139	0.000106784	Up-methylated	intron	100294707	NM_001160092	SMYD3	SET and MYND domain containing 3
chr10	21438001	21438500	21438001-21438500	1.61142	0.338141	4.76553	1.45557e-05	Up-methylated	intron	100294707	NM_001160092	SMYD3	SET and MYND domain containing 3
chr10	21438501	21439000	21438501-21439000	2.06858	0.30627	6.75413	2.41848e-08	Up-methylated	intron	100294707	NM_001160092	SMYD3	SET and MYND domain containing 3
chr10	21509001	21509500	21509001-21509500	1.62879	0.458725	3.55068	0.000168202	Up-methylated	intron	100294707	NM_001160092	SMYD3	SET and MYND domain containing 3
chr10	21604001	21604500	21604001-21604500	36.1456	22.4119	1.61279	0.000877282	Up-methylated	intergenic
chr10	21605501	21606000	21605501-21606000	6.59464	3.52126	1.87281	0.000669199	Up-methylated	intergenic
chr10	21606001	21606500	21606001-21606500	57.5	33.8332	1.69951	0.000130095	Up-methylated	intergenic
chr10	21731001	21731500	21731001-21731500	0.851918	2.20911	0.385638	0.000512734	Down-methylated	intergenic
chr10	2187501	2188000	2187501-2188000	0.818361	2.38649	0.342914	5.66238e-05	Down-methylated	intergenic
chr10	21880501	21881000	21880501-21881000	0.663982	1.79947	0.368989	0.000701387	Down-methylated	intergenic
chr10	21899001	21899500	21899001-21899500	1.43937	3.04666	0.472443	0.000870305	Down-methylated	intergenic
chr10	21909501	21910000	21909501-21910000	0.477664	1.50592	0.31719	0.000666402	Down-methylated	intergenic
chr10	21936001	21936500	21936001-21936500	0.432464	1.78512	0.24226	1.32059e-05	Down-methylated	intergenic
chr10	21940501	21941000	21940501-21941000	0.199499	1.56139	0.12777	3.81322e-07	Down-methylated	intergenic
chr10	2195501	2196000	2195501-2196000	0.870113	2.31641	0.37563	0.000214392	Down-methylated	intergenic
chr10	22134501	22135000	22134501-22135000	0.556251	1.99067	0.279429	2.19407e-05	Down-methylated	intergenic
chr10	22155001	22155500	22155001-22155500	0.54758	1.72187	0.318015	0.000317193	Down-methylated	intergenic
chr10	22250501	22251000	22250501-22251000	3.59206	1.75816	2.04307	0.000698486	Up-methylated	intergenic
chr10	22258001	22258500	22258001-22258500	2.91854	1.27436	2.29021	0.000650878	Up-methylated	intergenic
chr10	22598501	22599000	22598501-22599000	7.76219	4.03498	1.92373	0.000362017	Up-methylated	intergenic
chr10	2290501	2291000	2290501-2291000	2.51704	0.972571	2.58803	0.000399271	Up-methylated	intergenic
chr10	22941501	22942000	22941501-22942000	4.49764	2.11263	2.12893	0.000248223	Up-methylated	intergenic
chr10	23075001	23075500	23075001-23075500	2.49836	0.646508	3.8644	4.74174e-06	Up-methylated	intergenic
chr10	23145501	23146000	23145501-23146000	1.9165	0.691178	2.77281	0.000519224	Up-methylated	intergenic
chr10	23147001	23147500	23147001-23147500	1.62663	0.540492	3.00954	0.000637604	Up-methylated	intergenic
chr10	23231001	23231500	23231001-23231500	4.4112	1.35724	3.25012	1.59728e-07	Up-methylated	intergenic
chr10	23232501	23233000	23232501-23233000	3.24403	0.61825	5.24711	3.00271e-09	Up-methylated	intergenic
chr10	23234001	23234500	23234001-23234500	1.8102	0.548046	3.303	0.000228434	Up-methylated	intergenic
chr10	23237001	23237500	23237001-23237500	5.47058	2.16067	2.5319	6.25656e-06	Up-methylated	intergenic
chr10	23243501	23244000	23243501-23244000	1.76294	0.186637	9.44582	2.55794e-08	Up-methylated	intergenic
chr10	23610501	23611000	23610501-23611000	0.521248	2.47989	0.21019	1.05749e-07	Down-methylated	intergenic
chr10	23630501	23631000	23630501-23631000	2.49302	0.805537	3.09486	3.19667e-05	Up-methylated	intergenic
chr10	23708501	23709000	23708501-23709000	0.277412	1.35592	0.204593	4.39525e-05	Down-methylated	intergenic
chr10	2418001	2418500	2418001-2418500	0.677857	2.01382	0.336602	0.000200726	Down-methylated	TTR	100144472	NM_001123210	UCHL5	ubiquitin carboxyl-termil hydrolase L5
chr10	2438501	2439000	2438501-2439000	1.40897	3.56878	0.394805	5.35142e-05	Down-methylated	intergenic
chr10	2440001	2440500	2440001-2440500	2.8724	5.44628	0.527405	0.000749817	Down-methylated	intergenic
chr10	24465001	24465500	24465001-24465500	2.26364	0.623868	3.6284	1.66573e-05	Up-methylated	intergenic
chr10	24529501	24530000	24529501-24530000	0.406273	1.46358	0.277588	0.000347426	Down-methylated	intergenic
chr10	24532001	24532500	24532001-24532500	1.07033	3.3388	0.320575	2.69157e-06	Down-methylated	intergenic
chr10	24539501	24540000	24539501-24540000	2.22801	0.709341	3.14095	5.95387e-05	Up-methylated	intergenic
chr10	24965001	24965500	24965001-24965500	0.557004	1.78998	0.31118	0.000117839	Down-methylated	intergenic
chr10	25264001	25264500	25264001-25264500	1.41177	3.31346	0.42607	0.000245467	Down-methylated	intergenic
chr10	25294501	25295000	25294501-25295000	1.58222	3.29439	0.480277	0.00097574	Down-methylated	intergenic
chr10	25332501	25333000	25332501-25333000	0.738358	2.06159	0.358149	0.00034707	Down-methylated	intergenic
chr10	25338501	25339000	25338501-25339000	2.64739	1.10218	2.40196	0.000684564	Up-methylated	intergenic
chr10	2536501	2537000	2536501-2537000	3.356	1.48296	2.26304	0.000435596	Up-methylated	intergenic
chr10	25424001	25424500	25424001-25424500	2.1684	0.785185	2.76164	0.000329584	Up-methylated	intergenic
chr10	25441501	25442000	25441501-25442000	0.940701	2.65735	0.354	5.14191e-05	Down-methylated	intergenic
chr10	25449001	25449500	25449001-25449500	0.639268	1.98736	0.321666	0.000153001	Down-methylated	intergenic
chr10	25482001	25482500	25482001-25482500	0.701879	2.05917	0.340855	0.000109636	Down-methylated	intergenic
chr10	25559501	25560000	25559501-25560000	2.51709	0.915052	2.75077	0.000204153	Up-methylated	intergenic
chr10	25589501	25590000	25589501-25590000	2.13335	0.424709	5.02308	3.92701e-07	Up-methylated	intergenic
chr10	25726501	25727000	25726501-25727000	0.851134	2.10667	0.404019	0.000672406	Down-methylated	intergenic
chr10	25851501	25852000	25851501-25852000	0.485611	1.56428	0.310437	0.000336043	Down-methylated	intergenic
chr10	25911001	25911500	25911001-25911500	0.707706	2.06018	0.343517	0.000109636	Down-methylated	intergenic
chr10	25966001	25966500	25966001-25966500	0.312385	1.80895	0.172688	8.62345e-07	Down-methylated	intergenic
chr10	26097501	26098000	26097501-26098000	0.554744	1.63927	0.33841	0.000607878	Down-methylated	intergenic
chr10	26390501	26391000	26390501-26391000	0.782775	2.13049	0.367416	0.000581631	Down-methylated	intergenic
chr10	26407501	26408000	26407501-26408000	0.63784	1.8357	0.347465	0.000519224	Down-methylated	intergenic
chr10	26437001	26437500	26437001-26437500	1.95867	0.473344	4.13795	9.87296e-06	Up-methylated	intergenic
chr10	26446501	26447000	26446501-26447000	1.53856	0.526784	2.92066	0.000886902	Up-methylated	intergenic
chr10	26467001	26467500	26467001-26467500	1.98554	0.763081	2.602	0.000619361	Up-methylated	intergenic
chr10	26495501	26496000	26495501-26496000	2.28633	0.702742	3.25344	4.37903e-05	Up-methylated	intergenic
chr10	26929001	26929500	26929001-26929500	0.643667	2.34622	0.274342	1.23845e-05	Down-methylated	intergenic
chr10	27166501	27167000	27166501-27167000	0.192949	1.6696	0.115566	1.55822e-07	Down-methylated	intergenic
chr10	27301001	27301500	27301001-27301500	1.80855	3.76162	0.480791	0.000776836	Down-methylated	intron	100523688	NM_001267893	NR5A2	nuclear receptor subfamily 5, group A, member 2
chr10	27317001	27317500	27317001-27317500	0.560651	1.95155	0.287286	4.31503e-05	Down-methylated	intron	100523688	NM_001267893	NR5A2	nuclear receptor subfamily 5, group A, member 2
chr10	27344001	27344500	27344001-27344500	4.30027	1.54495	2.78343	1.8254e-06	Up-methylated	intron	100523688	NM_001267893	NR5A2	nuclear receptor subfamily 5, group A, member 2
chr10	27355501	27356000	27355501-27356000	1.01282	2.477	0.408888	0.000481871	Down-methylated	intron	100523688	NM_001267893	NR5A2	nuclear receptor subfamily 5, group A, member 2
chr10	27356001	27356500	27356001-27356500	0.373529	1.62229	0.230248	2.39428e-05	Down-methylated	intron	100523688	NM_001267893	NR5A2	nuclear receptor subfamily 5, group A, member 2
chr10	27358001	27358500	27358001-27358500	1.08636	2.94386	0.369025	7.56808e-05	Down-methylated	intron	100523688	NM_001267893	NR5A2	nuclear receptor subfamily 5, group A, member 2
chr10	27379501	27380000	27379501-27380000	2.19451	0.694652	3.15915	6.01641e-05	Up-methylated	intron	100523688	NM_001267893	NR5A2	nuclear receptor subfamily 5, group A, member 2
chr10	27384501	27385000	27384501-27385000	1.73058	3.99687	0.432984	8.80401e-05	Down-methylated	intron	100523688	NM_001267893	NR5A2	nuclear receptor subfamily 5, group A, member 2
chr10	27395501	27396000	27395501-27396000	0.275242	1.73351	0.158777	4.51909e-07	Down-methylated	intron	100523688	NM_001267893	NR5A2	nuclear receptor subfamily 5, group A, member 2
chr10	27431001	27431500	27431001-27431500	0.562802	2.22091	0.25341	5.94827e-06	Down-methylated	intergenic
chr10	27431501	27432000	27431501-27432000	0.914449	2.25551	0.405429	0.00076225	Down-methylated	intergenic
chr10	27446501	27447000	27446501-27447000	0.408472	1.48075	0.275855	0.000166825	Down-methylated	intergenic
chr10	27474001	27474500	27474001-27474500	1.47513	4.30897	0.34234	1.46506e-06	Down-methylated	intergenic
chr10	27482001	27482500	27482001-27482500	2.59574	0.943494	2.7512	0.000119296	Up-methylated	intergenic
chr10	27487001	27487500	27487001-27487500	0.973524	2.68789	0.362188	6.51225e-05	Down-methylated	intergenic
chr10	27530501	27531000	27530501-27531000	0.749953	2.16376	0.346597	0.000247456	Down-methylated	intergenic
chr10	27597001	27597500	27597001-27597500	2.01468	0.66546	3.0275	0.000208209	Up-methylated	intergenic
chr10	27624501	27625000	27624501-27625000	1.5691	0.534943	2.9332	0.000886902	Up-methylated	intergenic
chr10	27683501	27684000	27683501-27684000	3.37622	1.57004	2.1504	0.000860117	Up-methylated	intergenic
chr10	27686001	27686500	27686001-27686500	0.516957	1.61889	0.319329	0.000457306	Down-methylated	intergenic
chr10	27687001	27687500	27687001-27687500	3.37013	1.43276	2.35218	0.000303969	Up-methylated	intergenic
chr10	27735001	27735500	27735001-27735500	2.14284	0.814746	2.63007	0.000719701	Up-methylated	intergenic
chr10	27983001	27983500	27983001-27983500	0.856961	2.5818	0.331924	4.09582e-05	Down-methylated	intergenic
chr10	27993501	27994000	27993501-27994000	0.988795	3.28841	0.300691	1.14159e-06	Down-methylated	intergenic
chr10	28008501	28009000	28008501-28009000	2.48655	0.593557	4.18923	1.10422e-06	Up-methylated	intergenic
chr10	28053501	28054000	28053501-28054000	0.622549	1.85985	0.334731	0.000294687	Down-methylated	intergenic
chr10	28059001	28059500	28059001-28059500	1.14173	3.46557	0.329448	2.13983e-06	Down-methylated	intergenic
chr10	28206501	28207000	28206501-28207000	1.13371	2.89633	0.39143	9.31382e-05	Down-methylated	intron	396947	NM_213912	TNNI1	troponin I type 1 (skeletal, slow)
chr10	2848001	2848500	2848001-2848500	0.195902	1.55589	0.12591	3.81322e-07	Down-methylated	intergenic
chr10	28483501	28484000	28483501-28484000	0.83511	2.1951	0.380443	0.000512734	Down-methylated	intergenic
chr10	28512001	28512500	28512001-28512500	2.50402	4.92088	0.508857	0.000473245	Down-methylated	intergenic
chr10	28617501	28618000	28617501-28618000	0.873679	2.47917	0.352408	9.42317e-05	Down-methylated	intergenic
chr10	28903501	28904000	28903501-28904000	1.17146	2.95391	0.396578	0.000144509	Down-methylated	intergenic
chr10	29076501	29077000	29076501-29077000	0.909405	2.23395	0.407085	0.000587594	Down-methylated	intergenic
chr10	29199001	29199500	29199001-29199500	0.527125	1.57858	0.333924	0.000457306	Down-methylated	intergenic
chr10	30256501	30257000	30256501-30257000	0.898455	2.35684	0.381212	0.000347422	Down-methylated	intergenic
chr10	30421501	30422000	30421501-30422000	0.237395	1.38632	0.171242	1.65341e-05	Down-methylated	intergenic
chr10	30572501	30573000	30572501-30573000	0.594067	1.64426	0.361298	0.000791408	Down-methylated	intergenic
chr10	30601501	30602000	30601501-30602000	0.464514	2.05434	0.226113	2.3336e-06	Down-methylated	intergenic
chr10	30622001	30622500	30622001-30622500	0.531555	1.58742	0.334856	0.000607878	Down-methylated	intergenic
chr10	30747501	30748000	30747501-30748000	0.397601	1.38217	0.287664	0.000347426	Down-methylated	intergenic
chr10	30795501	30796000	30795501-30796000	0.274488	1.52558	0.179924	5.5386e-06	Down-methylated	intergenic
chr10	30805001	30805500	30805001-30805500	0.308708	1.51038	0.204391	2.17311e-05	Down-methylated	intergenic
chr10	30988001	30988500	30988001-30988500	0.266491	2.10098	0.126842	1.04984e-08	Down-methylated	intergenic
chr10	31586501	31587000	31586501-31587000	0.548977	2.26196	0.242699	1.99511e-06	Down-methylated	intergenic
chr10	32002001	32002500	32002001-32002500	0.952376	2.92421	0.325687	1.00764e-05	Down-methylated	intergenic
chr10	32108001	32108500	32108001-32108500	0.579569	1.65463	0.350271	0.000791408	Down-methylated	intergenic
chr10	32220001	32220500	32220001-32220500	1.11043	2.76222	0.402007	0.000203946	Down-methylated	intergenic
chr10	32448501	32449000	32448501-32449000	1.15694	2.84911	0.406069	0.000151782	Down-methylated	intergenic
chr10	32454501	32455000	32454501-32455000	0.240269	1.58851	0.151254	8.0887e-07	Down-methylated	intergenic
chr10	32967001	32967500	32967001-32967500	0.527828	1.56552	0.337159	0.000637604	Down-methylated	intergenic
chr10	3309001	3309500	3309001-3309500	0.403398	1.94327	0.207587	1.81572e-06	Down-methylated	promoter	100511770	NM_001243893	RGS18	regulator of G-protein sigling 18
chr10	3338501	3339000	3338501-3339000	1.07315	2.73107	0.392941	0.000167532	Down-methylated	intergenic
chr10	33569001	33569500	33569001-33569500	0.600697	1.99746	0.300731	8.33456e-05	Down-methylated	intergenic
chr10	33696501	33697000	33696501-33697000	0.879557	2.25001	0.390913	0.000628435	Down-methylated	intergenic
chr10	33701501	33702000	33701501-33702000	1.70007	0.389432	4.3655	1.62385e-05	Up-methylated	intergenic
chr10	35333501	35334000	35333501-35334000	0.0822631	1.39065	0.0591543	8.94473e-08	Down-methylated	intergenic
chr10	35445501	35446000	35445501-35446000	2.2202	0.684343	3.24428	4.39578e-05	Up-methylated	intergenic
chr10	3563001	3563500	3563001-3563500	0.323979	1.44164	0.224729	7.18061e-05	Down-methylated	intergenic
chr10	36335001	36335500	36335001-36335500	1.03756	3.03116	0.342299	1.00485e-05	Down-methylated	intron	100739464	NM_001267841	UBAP1	ubiquitin associated protein 1
chr10	3666001	3666500	3666001-3666500	0.12451	1.54575	0.0805499	6.16251e-08	Down-methylated	intergenic
chr10	36768001	36768500	36768001-36768500	0.682207	1.90967	0.357237	0.000491108	Down-methylated	intron	100739464	NM_001267841	UBAP1	ubiquitin associated protein 1
chr10	37373501	37374000	37373501-37374000	0.364719	1.37821	0.264633	0.000239054	Down-methylated	intron	100126283	NM_001113438	AQP7	aquaporin 7
chr10	3751501	3752000	3751501-3752000	2.31531	0.729204	3.17512	3.21691e-05	Up-methylated	intergenic
chr10	3784501	3785000	3784501-3785000	0.476158	2.0615	0.230976	2.3336e-06	Down-methylated	intergenic
chr10	38177501	38178000	38177501-38178000	1.87856	0.702812	2.67292	0.000883271	Up-methylated	intron	396723	NM_213804	DDX58	DEAD (Asp-Glu-Ala-Asp) box polypeptide 58
chr10	38189001	38189500	38189001-38189500	0.423744	1.41173	0.300159	0.000693338	Down-methylated	TTR	396723	NM_213804	DDX58	DEAD (Asp-Glu-Ala-Asp) box polypeptide 58
chr10	39048001	39048500	39048001-39048500	0.497336	1.68699	0.294807	0.000233741	Down-methylated	intergenic
chr10	4167001	4167500	4167001-4167500	2.11359	0.623799	3.38826	6.05492e-05	Up-methylated	intergenic
chr10	43217001	43217500	43217001-43217500	0.491459	1.5963	0.307875	0.000457306	Down-methylated	intergenic
chr10	4322501	4323000	4322501-4323000	0.75357	2.05921	0.36595	0.000581631	Down-methylated	intergenic
chr10	44283501	44284000	44283501-44284000	1.22903	2.87949	0.426823	0.000519631	Down-methylated	intergenic
chr10	44453501	44454000	44453501-44454000	1.46638	3.24502	0.451886	0.0005363	Down-methylated	intergenic
chr10	44661001	44661500	44661001-44661500	2.00379	0.680315	2.94539	0.000365116	Up-methylated	intergenic
chr10	44770001	44770500	44770001-44770500	1.13005	2.7338	0.413364	0.000313028	Down-methylated	intergenic
chr10	44825501	44826000	44825501-44826000	1.2887	3.0361	0.42446	0.000310501	Down-methylated	intergenic
chr10	44904501	44905000	44904501-44905000	0.463117	1.79093	0.25859	2.88546e-05	Down-methylated	intergenic
chr10	44926001	44926500	44926001-44926500	0.507484	1.62933	0.311467	0.000327275	Down-methylated	intergenic
chr10	44962001	44962500	44962001-44962500	0.21485	2.52906	0.0849524	6.28814e-12	Down-methylated	intergenic
chr10	4498501	4499000	4498501-4499000	0.537333	1.62287	0.3311	0.00083873	Down-methylated	intergenic
chr10	45253001	45253500	45253001-45253500	0.942981	2.31459	0.407408	0.000710074	Down-methylated	intergenic
chr10	45278001	45278500	45278001-45278500	1.3346	3.17802	0.419945	0.000187001	Down-methylated	intergenic
chr10	45474001	45474500	45474001-45474500	2.60016	0.77607	3.35042	1.30672e-05	Up-methylated	intergenic
chr10	45669501	45670000	45669501-45670000	0.478418	1.54349	0.309959	0.000336043	Down-methylated	intergenic
chr10	45694501	45695000	45694501-45695000	0.934934	3.35946	0.278299	2.71262e-07	Down-methylated	intergenic
chr10	45775001	45775500	45775001-45775500	1.74956	3.68997	0.474138	0.000572707	Down-methylated	intergenic
chr10	45903501	45904000	45903501-45904000	2.06276	0.786349	2.62321	0.000770506	Up-methylated	intergenic
chr10	45905501	45906000	45905501-45906000	2.40705	4.91419	0.489817	0.000254331	Down-methylated	intergenic
chr10	45936501	45937000	45936501-45937000	0.447092	1.47396	0.303327	0.000488213	Down-methylated	intergenic
chr10	45965501	45966000	45965501-45966000	0.479864	2.11907	0.226451	1.13012e-06	Down-methylated	intergenic
chr10	45973501	45974000	45973501-45974000	1.03469	3.26391	0.317009	2.64613e-06	Down-methylated	intergenic
chr10	45980001	45980500	45980001-45980500	2.47051	0.552967	4.46773	4.99663e-07	Up-methylated	intergenic
chr10	45992001	45992500	45992001-45992500	0.54098	1.76852	0.305894	0.000228434	Down-methylated	intergenic
chr10	46012001	46012500	46012001-46012500	0.476911	1.40817	0.338675	0.000935101	Down-methylated	intergenic
chr10	46132001	46132500	46132001-46132500	1.8574	0.655762	2.83243	0.000701387	Up-methylated	intergenic
chr10	46136001	46136500	46136001-46136500	2.26588	0.598012	3.78903	5.94827e-06	Up-methylated	intergenic
chr10	46290501	46291000	46290501-46291000	2.70066	1.16891	2.31041	0.000944036	Up-methylated	intergenic
chr10	46404501	46405000	46404501-46405000	0.450689	1.46428	0.307788	0.000488213	Down-methylated	intergenic
chr10	46801501	46802000	46801501-46802000	0.503887	1.62843	0.309432	0.000327275	Down-methylated	intergenic
chr10	47002501	47003000	47002501-47003000	1.61642	0.5141	3.14417	0.000637604	Up-methylated	intergenic
chr10	47005001	47005500	47005001-47005500	1.20209	3.23845	0.371193	3.27751e-05	Down-methylated	intergenic
chr10	47012001	47012500	47012001-47012500	1.49118	3.44796	0.432483	0.000270102	Down-methylated	intergenic
chr10	47016501	47017000	47016501-47017000	0.640715	2.15938	0.296712	4.39578e-05	Down-methylated	intergenic
chr10	47060501	47061000	47060501-47061000	0.75792	2.33476	0.324625	4.29843e-05	Down-methylated	intergenic
chr10	47205501	47206000	47205501-47206000	0.534459	1.66069	0.321829	0.000439571	Down-methylated	intergenic
chr10	47329001	47329500	47329001-47329500	1.63021	0.444502	3.6675	5.476e-05	Up-methylated	intergenic
chr10	47377001	47377500	47377001-47377500	0.701878	1.89618	0.370155	0.000659297	Down-methylated	intergenic
chr10	47585001	47585500	47585001-47585500	1.04495	2.62062	0.398739	0.000226893	Down-methylated	intergenic
chr10	47815001	47815500	47815001-47815500	1.59677	0.530044	3.01251	0.000886902	Up-methylated	intergenic
chr10	47879501	47880000	47879501-47880000	0.685131	2.13163	0.321411	0.000109636	Down-methylated	intergenic
chr10	48842501	48843000	48842501-48843000	3.41851	1.35153	2.52936	0.000113537	Up-methylated	intron	445003	NM_001255969	MRC1	mannose receptor, C type 1
chr10	48962001	48962500	48962001-48962500	1.85593	0.66621	2.78581	0.000701387	Up-methylated	TTR	445003	NM_001255969	MRC1	mannose receptor, C type 1
chr10	48973001	48973500	48973001-48973500	2.52663	0.737669	3.42515	1.28975e-05	Up-methylated	intergenic
chr10	48977501	48978000	48977501-48978000	0.420147	1.64722	0.255065	8.18859e-05	Down-methylated	intergenic
chr10	48988501	48989000	48988501-48989000	2.14783	0.305895	7.02147	1.59315e-08	Up-methylated	intergenic
chr10	49024001	49024500	49024001-49024500	1.70751	0.576	2.96443	0.000439571	Up-methylated	intergenic
chr10	49056001	49056500	49056001-49056500	3.05813	1.29126	2.36832	0.000388772	Up-methylated	intergenic
chr10	49101001	49101500	49101001-49101500	0.67209	2.02178	0.332426	0.000112255	Down-methylated	intergenic
chr10	49123001	49123500	49123001-49123500	0.436141	1.47538	0.295612	0.000488213	Down-methylated	intergenic
chr10	49215501	49216000	49215501-49216000	0.46819	1.76526	0.265225	5.86401e-05	Down-methylated	intergenic
chr10	49238001	49238500	49238001-49238500	0.457289	1.74936	0.261404	4.11612e-05	Down-methylated	intergenic
chr10	49407501	49408000	49407501-49408000	0.444922	1.47102	0.302457	0.000342974	Down-methylated	intergenic
chr10	49588501	49589000	49588501-49589000	0.626969	1.7502	0.358227	0.000548248	Down-methylated	intergenic
chr10	49632501	49633000	49632501-49633000	0.68296	2.34443	0.291311	1.26716e-05	Down-methylated	intergenic
chr10	49657001	49657500	49657001-49657500	1.32515	3.40985	0.388625	3.78924e-05	Down-methylated	intergenic
chr10	49735001	49735500	49735001-49735500	0.365472	1.61334	0.226532	2.39428e-05	Down-methylated	intergenic
chr10	50081001	50081500	50081001-50081500	1.45763	3.59084	0.40593	6.40236e-05	Down-methylated	intron	100625702	NM_001244248	PTER	phosphotriesterase related
chr10	50687001	50687500	50687001-50687500	0.950869	2.44263	0.38928	0.000327818	Down-methylated	intergenic
chr10	50808501	50809000	50808501-50809000	0.472511	1.77055	0.266872	4.11612e-05	Down-methylated	intergenic
chr10	51012501	51013000	51012501-51013000	0.275212	1.39089	0.197867	2.91033e-05	Down-methylated	intergenic
chr10	51258501	51259000	51258501-51259000	2.05387	4.61016	0.445509	5.98277e-05	Down-methylated	intergenic
chr10	51387001	51387500	51387001-51387500	0.903638	2.38896	0.378255	0.000266517	Down-methylated	intergenic
chr10	51467501	51468000	51467501-51468000	0.770317	2.59623	0.296706	7.16481e-06	Down-methylated	intergenic
chr10	51579001	51579500	51579001-51579500	5.1265	2.51181	2.04095	0.000447703	Up-methylated	intron	100512855	NM_001258445	DCLRE1C	D cross-link repair 1C
chr10	51690001	51690500	51690001-51690500	0.505977	1.74127	0.290579	0.000118568	Down-methylated	intergenic
chr10	51805001	51805500	51805001-51805500	0.125957	1.35969	0.092636	4.2546e-07	Down-methylated	intergenic
chr10	51839001	51839500	51839001-51839500	1.65493	3.56431	0.464305	0.000389503	Down-methylated	intergenic
chr10	51871501	51872000	51871501-51872000	2.41	0.924236	2.60756	0.000452188	Up-methylated	intergenic
chr10	5190001	5190500	5190001-5190500	1.87572	0.651987	2.87692	0.000701387	Up-methylated	intergenic
chr10	51909501	51910000	51909501-51910000	0.921049	3.1108	0.296081	1.05655e-06	Down-methylated	intergenic
chr10	51923501	51924000	51923501-51924000	0.883183	2.55548	0.345603	5.41317e-05	Down-methylated	intergenic
chr10	51927001	51927500	51927001-51927500	0.827866	2.33291	0.354863	0.000170495	Down-methylated	intergenic
chr10	52407501	52408000	52407501-52408000	1.42921	4.08877	0.349544	2.87174e-06	Down-methylated	intergenic
chr10	52437001	52437500	52437001-52437500	0.668413	1.81049	0.369188	0.000701387	Down-methylated	intergenic
chr10	52473501	52474000	52473501-52474000	0.651635	1.9173	0.339871	0.000282863	Down-methylated	intergenic
chr10	52713001	52713500	52713001-52713500	0.489338	1.90965	0.256246	2.02033e-05	Down-methylated	intergenic
chr10	52742501	52743000	52742501-52743000	2.31242	0.75751	3.05266	0.000103767	Up-methylated	intergenic
chr10	52910501	52911000	52910501-52911000	0.92768	2.42683	0.38226	0.000156164	Down-methylated	intergenic
chr10	53153501	53154000	53153501-53154000	1.90096	3.9616	0.479848	0.000533381	Down-methylated	intergenic
chr10	53543501	53544000	53543501-53544000	0.889734	2.41496	0.368426	0.000124102	Down-methylated	intergenic
chr10	53615501	53616000	53615501-53616000	0.564328	1.82047	0.309991	0.000164209	Down-methylated	intergenic
chr10	5366001	5366500	5366001-5366500	1.62445	0.386193	4.2063	2.39428e-05	Up-methylated	intergenic
chr10	5383501	5384000	5383501-5384000	0.390971	1.49956	0.260724	0.000166825	Down-methylated	intergenic
chr10	53920501	53921000	53920501-53921000	0.387374	1.50452	0.257473	0.000166825	Down-methylated	intergenic
chr10	53942001	53942500	53942001-53942500	0.730271	2.12475	0.343697	0.00025911	Down-methylated	intergenic
chr10	53949001	53949500	53949001-53949500	0.359675	1.58331	0.227166	2.39428e-05	Down-methylated	intergenic
chr10	54090501	54091000	54090501-54091000	0.519851	1.5648	0.332216	0.000457306	Down-methylated	intergenic
chr10	54094001	54094500	54094001-54094500	0.546796	1.85689	0.294469	8.44277e-05	Down-methylated	intergenic
chr10	54104001	54104500	54104001-54104500	0.432494	1.98543	0.217835	1.43223e-06	Down-methylated	intergenic
chr10	54197001	54197500	54197001-54197500	1.24358	4.3396	0.286566	3.25515e-08	Down-methylated	intergenic
chr10	54405501	54406000	54405501-54406000	0.768178	2.4341	0.315589	2.37477e-05	Down-methylated	intergenic
chr10	54638501	54639000	54638501-54639000	0.424467	1.72854	0.245564	1.90675e-05	Down-methylated	intron	396929	NM_213895	GAD2	glutamate decarboxylase 2 (pancreatic islets and brain, 65kDa)
chr10	54905001	54905500	54905001-54905500	0.117959	1.79655	0.0656588	1.3457e-09	Down-methylated	intergenic
chr10	54905501	54906000	54905501-54906000	0.345157	2.18661	0.15785	3.01448e-08	Down-methylated	intergenic
chr10	54940001	54940500	54940001-54940500	1.52977	3.34815	0.456901	0.000575973	Down-methylated	intergenic
chr10	5502501	5503000	5502501-5503000	0.329052	1.44023	0.228473	3.24084e-05	Down-methylated	intergenic
chr10	55085501	55086000	55085501-55086000	0.731778	2.27118	0.322202	5.8716e-05	Down-methylated	intergenic
chr10	55101501	55102000	55101501-55102000	0.773381	2.03411	0.380206	0.000581631	Down-methylated	intergenic
chr10	55115501	55116000	55115501-55116000	2.17858	0.758442	2.87243	0.000329584	Up-methylated	intergenic
chr10	55433001	55433500	55433001-55433500	0.4187	1.77923	0.235327	1.32059e-05	Down-methylated	intergenic
chr10	55869001	55869500	55869001-55869500	2.75079	1.03948	2.6463	0.000136406	Up-methylated	intergenic
chr10	55998501	55999000	55998501-55999000	0.315982	1.65067	0.191427	4.35107e-06	Down-methylated	intergenic
chr10	56088001	56088500	56088001-56088500	1.91985	0.726384	2.64302	0.000883271	Up-methylated	intergenic
chr10	56125501	56126000	56125501-56126000	1.6702	0.446577	3.74	8.18859e-05	Up-methylated	intergenic
chr10	56128001	56128500	56128001-56128500	0.436171	1.84898	0.235898	9.13728e-06	Down-methylated	intergenic
chr10	56178501	56179000	56178501-56179000	0.435448	1.40574	0.309765	0.000693338	Down-methylated	intergenic
chr10	56183501	56184000	56183501-56184000	1.82472	0.220514	8.27484	6.37474e-08	Up-methylated	intergenic
chr10	56243001	56243500	56243001-56243500	1.74226	0.419604	4.15216	2.58667e-05	Up-methylated	intergenic
chr10	56263001	56263500	56263001-56263500	2.15597	0.514705	4.18875	5.22109e-06	Up-methylated	intergenic
chr10	56287501	56288000	56287501-56288000	1.47084	3.43024	0.428786	0.000187552	Down-methylated	intergenic
chr10	56360501	56361000	56360501-56361000	1.95285	0.574299	3.40041	6.03997e-05	Up-methylated	intergenic
chr10	56373501	56374000	56373501-56374000	1.58074	0.280247	5.64053	2.95575e-06	Up-methylated	intergenic
chr10	56374501	56375000	56374501-56375000	0.83302	2.32452	0.358362	0.000225044	Down-methylated	intergenic
chr10	56520501	56521000	56520501-56521000	2.01616	0.639673	3.15186	0.000114562	Up-methylated	intergenic
chr10	56530001	56530500	56530001-56530500	2.6073	1.06714	2.44327	0.000576629	Up-methylated	intergenic
chr10	56596001	56596500	56596001-56596500	1.10815	2.7507	0.402862	0.000203946	Down-methylated	intergenic
chr10	56608001	56608500	56608001-56608500	0.248989	1.47137	0.169223	6.99949e-06	Down-methylated	intergenic
chr10	56678001	56678500	56678001-56678500	0.476941	1.48371	0.321451	0.000473758	Down-methylated	intergenic
chr10	56680001	56680500	56680001-56680500	0.343681	1.42085	0.241884	0.000163585	Down-methylated	intergenic
chr10	56696501	56697000	56696501-56697000	1.65644	0.576374	2.87389	0.000607878	Up-methylated	intergenic
chr10	56807501	56808000	56807501-56808000	0.835059	2.39479	0.348698	0.000128984	Down-methylated	intergenic
chr10	56878001	56878500	56878001-56878500	2.6729	0.844543	3.1649	1.31862e-05	Up-methylated	intergenic
chr10	56976501	56977000	56976501-56977000	0.396798	1.37718	0.288123	0.000499765	Down-methylated	intergenic
chr10	57104501	57105000	57104501-57105000	0.607972	1.99405	0.304893	0.000114562	Down-methylated	intergenic
chr10	57156501	57157000	57156501-57157000	0.348834	1.84222	0.189355	2.29979e-06	Down-methylated	intergenic
chr10	57211001	57211500	57211001-57211500	0.307985	1.65297	0.186321	6.51242e-06	Down-methylated	intergenic
chr10	57407001	57407500	57407001-57407500	1.6258	3.46393	0.469351	0.000614931	Down-methylated	intergenic
chr10	57422001	57422500	57422001-57422500	0.682317	2.12998	0.32034	0.000109636	Down-methylated	intergenic
chr10	57445501	57446000	57445501-57446000	0.537383	1.7312	0.310411	0.000228434	Down-methylated	intergenic
chr10	57515001	57515500	57515001-57515500	0.763857	2.018	0.378522	0.000581631	Down-methylated	intergenic
chr10	57633501	57634000	57633501-57634000	0.475464	1.49168	0.318744	0.000666402	Down-methylated	intergenic
chr10	57651501	57652000	57651501-57652000	1.08126	2.89935	0.37293	9.71275e-05	Down-methylated	intergenic
chr10	57899501	57900000	57899501-57900000	0.226445	1.44585	0.156618	1.461e-06	Down-methylated	intron	100520446	NM_001195781	PIP4K2A	phosphatidylinositol-5-phosphate 4-kise, type II, alpha
chr10	57911501	57912000	57911501-57912000	2.08678	0.679474	3.07117	0.000112255	Up-methylated	intron	100520446	NM_001195781	PIP4K2A	phosphatidylinositol-5-phosphate 4-kise, type II, alpha
chr10	57985001	57985500	57985001-57985500	0.572999	1.67568	0.34195	0.000791408	Down-methylated	intron	100520446	NM_001195781	PIP4K2A	phosphatidylinositol-5-phosphate 4-kise, type II, alpha
chr10	57989501	57990000	57989501-57990000	2.02332	4.11354	0.491868	0.00052835	Down-methylated	intron	100520446	NM_001195781	PIP4K2A	phosphatidylinositol-5-phosphate 4-kise, type II, alpha
chr10	58000501	58001000	58000501-58001000	1.0841	2.66068	0.407452	0.000332396	Down-methylated	intron	100520446	NM_001195781	PIP4K2A	phosphatidylinositol-5-phosphate 4-kise, type II, alpha
chr10	58085001	58085500	58085001-58085500	2.05531	4.24031	0.484708	0.000418376	Down-methylated	intergenic
chr10	58089001	58089500	58089001-58089500	2.4194	0.997003	2.42667	0.000850264	Up-methylated	intergenic
chr10	58318001	58318500	58318001-58318500	0.404122	1.34412	0.300659	0.00071718	Down-methylated	intergenic
chr10	58441001	58441500	58441001-58441500	0.316735	1.79091	0.176857	1.29325e-06	Down-methylated	intergenic
chr10	58502001	58502500	58502001-58502500	0.769564	2.53464	0.303619	9.67999e-06	Down-methylated	intergenic
chr10	58644501	58645000	58644501-58645000	1.74675	0.579848	3.01242	0.000317193	Up-methylated	intergenic
chr10	58710001	58710500	58710001-58710500	0.907236	2.95732	0.306777	3.27555e-06	Down-methylated	intergenic
chr10	58713501	58714000	58713501-58714000	0.174754	1.48998	0.117286	4.12762e-07	Down-methylated	intergenic
chr10	58885501	58886000	58885501-58886000	1.706	0.528183	3.22995	0.000327275	Up-methylated	intergenic
chr10	59203501	59204000	59203501-59204000	1.21015	2.76233	0.438088	0.00055591	Down-methylated	intergenic
chr10	59228501	59229000	59228501-59229000	1.14374	3.65656	0.31279	5.90102e-07	Down-methylated	intergenic
chr10	59229001	59229500	59229001-59229500	2.43603	4.6773	0.520819	0.00084236	Down-methylated	intergenic
chr10	59230501	59231000	59230501-59231000	2.39473	0.565415	4.23535	9.9938e-07	Up-methylated	intergenic
chr10	59252501	59253000	59252501-59253000	1.66156	3.5823	0.463824	0.000473702	Down-methylated	intergenic
chr10	59476001	59476500	59476001-59476500	0.286916	1.5153	0.189346	8.3961e-06	Down-methylated	intergenic
chr10	59477501	59478000	59477501-59478000	0.901438	2.38327	0.378235	0.000347422	Down-methylated	intergenic
chr10	59486501	59487000	59486501-59487000	2.34892	0.526714	4.45957	8.92873e-07	Up-methylated	intergenic
chr10	59488001	59488500	59488001-59488500	2.10205	0.536107	3.92095	7.41781e-06	Up-methylated	intergenic
chr10	59567501	59568000	59567501-59568000	2.02862	0.36712	5.52577	1.70125e-07	Up-methylated	intergenic
chr10	59591501	59592000	59591501-59592000	2.15152	0.756857	2.84271	0.00019312	Up-methylated	intergenic
chr10	59633501	59634000	59633501-59634000	0.759427	2.25452	0.336845	0.000138838	Down-methylated	intergenic
chr10	59634001	59634500	59634001-59634500	0.809701	2.74606	0.294859	3.00415e-06	Down-methylated	intergenic
chr10	59677001	59677500	59677001-59677500	1.1701	3.09772	0.377729	5.4967e-05	Down-methylated	intergenic
chr10	59677501	59678000	59677501-59678000	1.60839	3.68365	0.436629	0.000186025	Down-methylated	intergenic
chr10	59764001	59764500	59764001-59764500	0.963296	2.40734	0.40015	0.000424826	Down-methylated	intergenic
chr10	59791001	59791500	59791001-59791500	0.273765	1.40875	0.194332	2.91033e-05	Down-methylated	intergenic
chr10	59821501	59822000	59821501-59822000	1.3587	3.0762	0.44168	0.00042678	Down-methylated	intergenic
chr10	59894001	59894500	59894001-59894500	0.526372	1.67246	0.314728	0.000327275	Down-methylated	intergenic
chr10	60045501	60046000	60045501-60046000	0.411426	1.47998	0.277995	0.000166825	Down-methylated	intergenic
chr10	60059001	60059500	60059001-60059500	0.438291	1.46827	0.298508	0.000488213	Down-methylated	intergenic
chr10	60061001	60061500	60061001-60061500	0.775391	2.25112	0.344446	0.000103767	Down-methylated	intergenic
chr10	60065001	60065500	60065001-60065500	0.81187	2.03844	0.39828	0.000946666	Down-methylated	intergenic
chr10	60067001	60067500	60067001-60067500	2.32645	4.6099	0.504664	0.000458965	Down-methylated	intergenic
chr10	60150501	60151000	60150501-60151000	0.444138	1.38334	0.321063	0.00098217	Down-methylated	intergenic
chr10	60155501	60156000	60155501-60156000	0.391001	2.09726	0.186434	5.76147e-07	Down-methylated	intergenic
chr10	60712501	60713000	60712501-60713000	0.898535	2.81297	0.319425	1.32868e-05	Down-methylated	intergenic
chr10	61048001	61048500	61048001-61048500	1.26031	3.00544	0.419343	0.000208429	Down-methylated	intergenic
chr10	61244501	61245000	61244501-61245000	1.53276	0.30144	5.08478	1.27183e-05	Up-methylated	intergenic
chr10	61447001	61447500	61447001-61447500	1.63464	3.58837	0.45554	0.000473702	Down-methylated	TTR	397019	NM_213968	ITGB1	integrin, beta 1 (fibronectin receptor, beta polypeptide, antigen CD29 includes MDF2, MSK12)
chr10	61447501	61448000	61447501-61448000	0.692435	1.9557	0.35406	0.000365116	Down-methylated	TTR	397019	NM_213968	ITGB1	integrin, beta 1 (fibronectin receptor, beta polypeptide, antigen CD29 includes MDF2, MSK12)
chr10	61603001	61603500	61603001-61603500	2.14505	0.605146	3.54468	1.61911e-05	Up-methylated	intergenic
chr10	61788001	61788500	61788001-61788500	0.359705	1.90387	0.188934	7.0681e-07	Down-methylated	intergenic
chr10	62157501	62158000	62157501-62158000	1.31125	4.07863	0.321492	5.34782e-07	Down-methylated	intergenic
chr10	62246501	62247000	62246501-62247000	1.38049	3.12945	0.441128	0.000496027	Down-methylated	intergenic
chr10	62330001	62330500	62330001-62330500	0.258494	1.76137	0.146757	1.43526e-07	Down-methylated	intergenic
chr10	6234001	6234500	6234001-6234500	1.66451	0.0773826	21.5102	3.86103e-10	Up-methylated	intergenic
chr10	62349001	62349500	62349001-62349500	0.752153	2.0059	0.374971	0.000770506	Down-methylated	intergenic
chr10	62761501	62762000	62761501-62762000	2.62553	5.27699	0.497543	0.000255588	Down-methylated	intergenic
chr10	62785001	62785500	62785001-62785500	1.27059	3.26083	0.389651	7.87398e-05	Down-methylated	intergenic
chr10	62882001	62882500	62882001-62882500	0.550424	1.61651	0.340502	0.00083873	Down-methylated	intergenic
chr10	63184001	63184500	63184001-63184500	0.923924	2.25635	0.409477	0.000587594	Down-methylated	intergenic
chr10	63358501	63359000	63358501-63359000	1.56566	3.39975	0.460523	0.000470532	Down-methylated	intergenic
chr10	63398001	63398500	63398001-63398500	0.794449	2.22315	0.357354	0.00023608	Down-methylated	intergenic
chr10	63474501	63475000	63474501-63475000	1.78755	0.631958	2.82858	0.000745501	Up-methylated	intergenic
chr10	63580001	63580500	63580001-63580500	0.831572	2.29817	0.36184	0.000225044	Down-methylated	intergenic
chr10	63636001	63636500	63636001-63636500	1.78177	3.8277	0.465493	0.000325099	Down-methylated	intron	100525480	NM_001244388	LOC100525480	cyclin-Y
chr10	63711001	63711500	63711001-63711500	0.509733	1.67314	0.304656	0.000233741	Down-methylated	intergenic
chr10	63752501	63753000	63752501-63753000	0.801723	2.03873	0.393247	0.000719701	Down-methylated	intergenic
chr10	63867001	63867500	63867001-63867500	2.20612	4.77686	0.461836	0.000120758	Down-methylated	intergenic
chr10	63877001	63877500	63877001-63877500	1.20652	3.03461	0.397586	0.000108611	Down-methylated	intergenic
chr10	64171001	64171500	64171001-64171500	2.79153	0.899055	3.10496	1.76345e-05	Up-methylated	intergenic
chr10	64959501	64960000	64959501-64960000	0.665489	2.3044	0.288791	1.23845e-05	Down-methylated	intron	100511150	NM_001243935	CAMK1D	calcium/calmodulin-dependent protein kise ID
chr10	64960501	64961000	64960501-64961000	1.14889	2.64949	0.433628	0.000638062	Down-methylated	intron	100511150	NM_001243935	CAMK1D	calcium/calmodulin-dependent protein kise ID
chr10	64961001	64961500	64961001-64961500	0.80964	2.99105	0.270688	4.98914e-07	Down-methylated	intron	100511150	NM_001243935	CAMK1D	calcium/calmodulin-dependent protein kise ID
chr10	64967001	64967500	64967001-64967500	0.570798	1.64263	0.347491	0.000791408	Down-methylated	intron	100511150	NM_001243935	CAMK1D	calcium/calmodulin-dependent protein kise ID
chr10	64981001	64981500	64981001-64981500	0.363382	1.5356	0.236638	0.000111732	Down-methylated	intergenic
chr10	65081501	65082000	65081501-65082000	0.607219	1.72164	0.352698	0.000745501	Down-methylated	intron	100511150	NM_001243935	CAMK1D	calcium/calmodulin-dependent protein kise ID
chr10	65157501	65158000	65157501-65158000	0.738972	2.75695	0.26804	5.85398e-07	Down-methylated	intergenic
chr10	65163501	65164000	65163501-65164000	1.37907	4.11641	0.335019	1.43006e-06	Down-methylated	intergenic
chr10	65325001	65325500	65325001-65325500	1.572	0.523309	3.00396	0.000886902	Up-methylated	intergenic
chr10	65403501	65404000	65403501-65404000	1.11757	2.61741	0.426974	0.000423508	Down-methylated	intergenic
chr10	65857501	65858000	65857501-65858000	1.55733	3.44845	0.451603	0.000254916	Down-methylated	intergenic
chr10	65859501	65860000	65859501-65860000	0.864344	2.09974	0.411644	0.000880178	Down-methylated	intergenic
chr10	65863001	65863500	65863001-65863500	0.620369	1.94423	0.319082	8.33456e-05	Down-methylated	intergenic
chr10	65889501	65890000	65889501-65890000	0.241746	1.33789	0.180691	2.538e-05	Down-methylated	intergenic
chr10	66134001	66134500	66134001-66134500	2.39479	0.878961	2.72457	0.000281189	Up-methylated	intergenic
chr10	66154501	66155000	66154501-66155000	2.20312	4.77329	0.461552	0.000120758	Down-methylated	intergenic
chr10	66192501	66193000	66192501-66193000	0.36698	1.61061	0.227851	2.39428e-05	Down-methylated	intergenic
chr10	66242501	66243000	66242501-66243000	1.59376	0.461105	3.4564	0.000168202	Up-methylated	intergenic
chr10	66353501	66354000	66353501-66354000	2.40574	1.00808	2.38647	0.000850264	Up-methylated	intergenic
chr10	66482501	66483000	66482501-66483000	0.962463	2.26901	0.424178	0.000915694	Down-methylated	intergenic
chr10	66521501	66522000	66521501-66522000	5.05524	2.42056	2.08846	0.000428897	Up-methylated	intergenic
chr10	66591501	66592000	66591501-66592000	4.49314	2.09711	2.14254	0.000372488	Up-methylated	intergenic
chr10	66852501	66853000	66852501-66853000	3.21078	1.46531	2.1912	0.000706872	Up-methylated	intergenic
chr10	66865501	66866000	66865501-66866000	2.54487	0.93291	2.72788	0.000204153	Up-methylated	intergenic
chr10	66870501	66871000	66870501-66871000	1.10732	3.31395	0.334139	4.58821e-06	Down-methylated	intergenic
chr10	66956001	66956500	66956001-66956500	0.738329	2.45301	0.300988	9.49662e-06	Down-methylated	intergenic
chr10	66956501	66957000	66956501-66957000	0.450045	1.36263	0.330277	0.00098217	Down-methylated	intergenic
chr10	67038501	67039000	67038501-67039000	0.875879	2.48213	0.352873	7.14626e-05	Down-methylated	intergenic
chr10	67039501	67040000	67039501-67040000	1.86543	3.88498	0.480163	0.000473804	Down-methylated	intergenic
chr10	67041001	67041500	67041001-67041500	0.343681	1.7429	0.197189	5.03726e-06	Down-methylated	intergenic
chr10	67169001	67169500	67169001-67169500	1.42054	3.48559	0.407545	8.30634e-05	Down-methylated	intergenic
chr10	67794501	67795000	67794501-67795000	0.450719	1.59178	0.283155	0.000168038	Down-methylated	intergenic
chr10	67822001	67822500	67822001-67822500	0.325456	1.37415	0.236841	7.18061e-05	Down-methylated	intergenic
chr10	67857001	67857500	67857001-67857500	0.618923	2.82071	0.219421	4.33673e-08	Down-methylated	intergenic
chr10	67964501	67965000	67964501-67965000	0.658216	1.99706	0.329592	0.000153001	Down-methylated	intergenic
chr10	67987501	67988000	67987501-67988000	0.485632	1.62439	0.298962	0.000168038	Down-methylated	intergenic
chr10	68737001	68737500	68737001-68737500	0.218448	1.72429	0.126688	9.96484e-08	Down-methylated	intergenic
chr10	68985001	68985500	68985001-68985500	0.449292	1.70695	0.263213	3.96174e-05	Down-methylated	intergenic
chr10	69184001	69184500	69184001-69184500	0.309461	1.94255	0.159307	2.55313e-07	Down-methylated	intergenic
chr10	69212501	69213000	69212501-69213000	0.308708	1.39928	0.220619	0.000106649	Down-methylated	intergenic
chr10	69245001	69245500	69245001-69245500	0.92758	2.19692	0.422219	0.00098706	Down-methylated	intergenic
chr10	69338501	69339000	69338501-69339000	0.483461	2.53286	0.190875	7.40493e-08	Down-methylated	intergenic
chr10	69341501	69342000	69341501-69342000	0.921079	2.37176	0.388353	0.000266517	Down-methylated	intergenic
chr10	69351501	69352000	69351501-69352000	1.3186	3.10728	0.424358	0.000233987	Down-methylated	intergenic
chr10	69401501	69402000	69401501-69402000	0.682208	1.94217	0.35126	0.000491108	Down-methylated	intergenic
chr10	69439501	69440000	69439501-69440000	1.16787	2.73699	0.426698	0.000595287	Down-methylated	intergenic
chr10	69447501	69448000	69447501-69448000	1.56765	3.71049	0.422491	0.000105922	Down-methylated	intergenic
chr10	69499501	69500000	69499501-69500000	1.10088	2.94825	0.3734	5.8909e-05	Down-methylated	intergenic
chr10	69524001	69524500	69524001-69524500	1.91933	4.21485	0.455373	0.000123752	Down-methylated	intergenic
chr10	69849501	69850000	69849501-69850000	0.432494	1.70695	0.253373	3.96174e-05	Down-methylated	intergenic
chr10	69963501	69964000	69963501-69964000	2.23883	5.05589	0.442815	4.13238e-05	Down-methylated	intergenic
chr10	69987001	69987500	69987001-69987500	0.931306	2.28286	0.407956	0.000587594	Down-methylated	intergenic
chr10	70022001	70022500	70022001-70022500	0.58615	1.6996	0.344874	0.000577922	Down-methylated	intergenic
chr10	70063001	70063500	70063001-70063500	1.12345	2.87847	0.390296	0.000151782	Down-methylated	intergenic
chr10	70079501	70080000	70079501-70080000	3.78094	7.89186	0.479094	2.23625e-05	Down-methylated	intergenic
chr10	70087001	70087500	70087001-70087500	1.4809	3.40345	0.435117	0.000231889	Down-methylated	intergenic
chr10	70088501	70089000	70088501-70089000	2.19727	4.31569	0.509137	0.000759366	Down-methylated	intergenic
chr10	70090001	70090500	70090001-70090500	1.08048	3.73409	0.289356	1.52394e-07	Down-methylated	intergenic
chr10	70117001	70117500	70117001-70117500	1.49191	3.20446	0.465572	0.000754899	Down-methylated	intergenic
chr10	70123001	70123500	70123001-70123500	1.84066	0.540958	3.40259	0.000164209	Up-methylated	intergenic
chr10	70129501	70130000	70129501-70130000	1.31927	3.81245	0.346044	2.8609e-06	Down-methylated	intergenic
chr10	70183001	70183500	70183001-70183500	0.752907	2.72373	0.276425	1.57481e-06	Down-methylated	intergenic
chr10	70243001	70243500	70243001-70243500	0.479864	1.44426	0.332256	0.000935101	Down-methylated	intergenic
chr10	70316001	70316500	70316001-70316500	1.47073	3.75398	0.391779	2.14212e-05	Down-methylated	intergenic
chr10	70323501	70324000	70323501-70324000	0.425974	1.38861	0.306764	0.00098217	Down-methylated	intergenic
chr10	70358001	70358500	70358001-70358500	0.599221	2.75357	0.217616	6.05416e-08	Down-methylated	intergenic
chr10	70362001	70362500	70362001-70362500	1.10754	2.57435	0.430221	0.000684564	Down-methylated	intergenic
chr10	7042001	7042500	7042001-7042500	0.490013	1.51113	0.324269	0.000886902	Down-methylated	intergenic
chr10	70454001	70454500	70454001-70454500	0.838063	2.43095	0.344746	9.74493e-05	Down-methylated	intergenic
chr10	70470001	70470500	70470001-70470500	3.10462	1.2451	2.49347	0.000208429	Up-methylated	intergenic
chr10	70478501	70479000	70478501-70479000	0.45721	1.45657	0.313895	0.000935101	Down-methylated	intergenic
chr10	70555001	70555500	70555001-70555500	1.22324	2.79439	0.437747	0.00055591	Down-methylated	intergenic
chr10	70583001	70583500	70583001-70583500	0.622519	2.89983	0.214675	2.22464e-08	Down-methylated	intergenic
chr10	70594501	70595000	70594501-70595000	0.655986	2.04257	0.321157	0.000153001	Down-methylated	intergenic
chr10	70619001	70619500	70619001-70619500	0.559927	2.39699	0.233596	7.87137e-07	Down-methylated	intergenic
chr10	70647001	70647500	70647001-70647500	0.508207	1.6406	0.30977	0.000327275	Down-methylated	intergenic
chr10	70907001	70907500	70907001-70907500	1.46278	3.23558	0.452092	0.0005363	Down-methylated	intergenic
chr10	70923001	70923500	70923001-70923500	2.41872	0.986699	2.45133	0.000850264	Up-methylated	intergenic
chr10	70973501	70974000	70973501-70974000	0.474711	1.54708	0.306844	0.000473758	Down-methylated	intergenic
chr10	71135501	71136000	71135501-71136000	2.67219	5.10963	0.522972	0.000686564	Down-methylated	intergenic
chr10	71226001	71226500	71226001-71226500	0.605128	2.68952	0.224995	2.29552e-07	Down-methylated	intergenic
chr10	71249501	71250000	71249501-71250000	1.20939	3.1398	0.385181	6.74454e-05	Down-methylated	intergenic
chr10	71297001	71297500	71297001-71297500	0	2.29001	0	1.47439e-16	Down-methylated	intron	414427	NM_001001643	GDI2	GDP dissociation inhibitor 2
chr10	71297501	71298000	71297501-71298000	0	1.87649	0	4.35967e-14	Down-methylated	intron	414427	NM_001001643	GDI2	GDP dissociation inhibitor 2
chr10	71298001	71298500	71298001-71298500	0	1.95773	0	1.51766e-14	Down-methylated	intron	414427	NM_001001643	GDI2	GDP dissociation inhibitor 2
chr10	71299001	71299500	71299001-71299500	0	1.74101	0	6.36219e-13	Down-methylated	intron	414427	NM_001001643	GDI2	GDP dissociation inhibitor 2
chr10	71299501	71300000	71299501-71300000	0.0414933	2.80589	0.0147879	4.51337e-17	Down-methylated	intron	414427	NM_001001643	GDI2	GDP dissociation inhibitor 2
chr10	72261501	72262000	72261501-72262000	0.734621	2.03614	0.360792	0.00025911	Down-methylated	intergenic
chr10	72502001	72502500	72502001-72502500	0.634164	1.93064	0.328474	0.000114562	Down-methylated	intergenic
chr10	72579001	72579500	72579001-72579500	1.42196	3.42094	0.415664	0.000103354	Down-methylated	intergenic
chr10	72705501	72706000	72705501-72706000	1.23118	2.84923	0.432111	0.000650878	Down-methylated	intergenic
chr10	7274501	7275000	7274501-7275000	0.985148	2.31592	0.42538	0.000850264	Down-methylated	intergenic
chr10	72907001	72907500	72907001-72907500	2.05627	0.582228	3.53172	4.36721e-05	Up-methylated	intergenic
chr10	73069001	73069500	73069001-73069500	1.62506	3.46825	0.468553	0.000505093	Down-methylated	intergenic
chr10	73069501	73070000	73069501-73070000	0.951571	3.1568	0.301435	1.10041e-06	Down-methylated	intergenic
chr10	73114001	73114500	73114001-73114500	0.417193	1.4682	0.284152	0.000342974	Down-methylated	intergenic
chr10	73188501	73189000	73188501-73189000	2.62419	1.06996	2.45261	0.000576629	Up-methylated	intergenic
chr10	7319501	7320000	7319501-7320000	2.04309	0.730978	2.795	0.000464072	Up-methylated	intergenic
chr10	73285501	73286000	73285501-73286000	2.04381	0.792342	2.57945	0.000770506	Up-methylated	intergenic
chr10	73286001	73286500	73286001-73286500	2.60811	0.784718	3.32362	9.67999e-06	Up-methylated	intergenic
chr10	73372501	73373000	73372501-73373000	1.63246	0.546277	2.98834	0.00083873	Up-methylated	intergenic
chr10	73381001	73381500	73381001-73381500	0.466684	1.76289	0.264727	2.88546e-05	Down-methylated	intergenic
chr10	73436501	73437000	73436501-73437000	2.16388	0.807567	2.6795	0.000719701	Up-methylated	intergenic
chr10	73479501	73480000	73479501-73480000	1.79774	0.433313	4.14884	2.7501e-05	Up-methylated	intergenic
chr10	73492001	73492500	73492001-73492500	2.66562	5.54812	0.480455	0.000171561	Down-methylated	intergenic
chr10	73587001	73587500	73587001-73587500	3.89839	1.86867	2.08619	0.00097359	Up-methylated	intergenic
chr10	73633501	73634000	73633501-73634000	2.15296	4.2321	0.508721	0.000952886	Down-methylated	intergenic
chr10	73655501	73656000	73655501-73656000	1.62446	0.417154	3.89416	7.9511e-05	Up-methylated	intergenic
chr10	73703501	73704000	73703501-73704000	1.05428	4.49209	0.234697	2.89977e-10	Down-methylated	intergenic
chr10	73770001	73770500	73770001-73770500	1.2742	3.16585	0.402484	0.000124914	Down-methylated	intergenic
chr10	73801001	73801500	73801001-73801500	1.76999	3.63115	0.487447	0.000831317	Down-methylated	intergenic
chr10	73801501	73802000	73801501-73802000	1.36592	3.92096	0.348364	2.26709e-06	Down-methylated	intergenic
chr10	73814001	73814500	73814001-73814500	0.405519	1.36776	0.296483	0.000499765	Down-methylated	intergenic
chr10	73874501	73875000	73874501-73875000	0.615969	1.7298	0.356093	0.000745501	Down-methylated	intergenic
chr10	73909001	73909500	73909001-73909500	2.49751	0.897333	2.78326	0.000204153	Up-methylated	intergenic
chr10	74004501	74005000	74004501-74005000	3.40599	6.58372	0.517336	0.000193652	Down-methylated	intergenic
chr10	74025501	74026000	74025501-74026000	0.893491	2.58734	0.345332	5.27939e-05	Down-methylated	intergenic
chr10	74061501	74062000	74061501-74062000	1.81298	3.71352	0.488211	0.000871117	Down-methylated	intergenic
chr10	74082501	74083000	74082501-74083000	0.5497	2.22334	0.247241	1.99511e-06	Down-methylated	intergenic
chr10	74083001	74083500	74083001-74083500	0.283962	2.06311	0.137638	1.59315e-08	Down-methylated	intergenic
chr10	74083501	74084000	74083501-74084000	1.80279	4.40363	0.409386	1.67581e-05	Down-methylated	intergenic
chr10	74086001	74086500	74086001-74086500	0.519881	1.59471	0.326004	0.000457306	Down-methylated	intergenic
chr10	74088001	74088500	74088001-74088500	2.68747	1.09516	2.45396	0.000684564	Up-methylated	intergenic
chr10	7420001	7420500	7420001-7420500	2.1793	0.755387	2.88501	0.00019312	Up-methylated	intergenic
chr10	74203001	74203500	74203001-74203500	3.49277	1.47779	2.36351	0.000231889	Up-methylated	intergenic
chr10	7445001	7445500	7445001-7445500	1.46924	3.80066	0.386576	1.71727e-05	Down-methylated	intergenic
chr10	74468501	74469000	74468501-74469000	0.560651	1.89049	0.296564	6.03997e-05	Down-methylated	intergenic
chr10	74472501	74473000	74472501-74473000	0.476188	1.50954	0.315452	0.000473758	Down-methylated	intergenic
chr10	7451001	7451500	7451001-7451500	0.853284	2.78718	0.306146	5.56152e-06	Down-methylated	intergenic
chr10	74802001	74802500	74802001-74802500	4.02787	1.38637	2.90534	2.26709e-06	Up-methylated	intergenic
chr10	75085501	75086000	75085501-75086000	3.34056	1.50737	2.21614	0.000754899	Up-methylated	intergenic
chr10	75117001	75117500	75117001-75117500	0.987932	2.96196	0.33354	1.0073e-05	Down-methylated	intergenic
chr10	7514501	7515000	7514501-7515000	0.632717	2.04455	0.309465	6.05492e-05	Down-methylated	intergenic
chr10	75147501	75148000	75147501-75148000	0.604374	1.83281	0.329753	0.000294687	Down-methylated	intergenic
chr10	7515001	7515500	7515001-7515500	0.746325	2.57432	0.289912	7.16481e-06	Down-methylated	intergenic
chr10	7528001	7528500	7528001-7528500	1.09645	2.89143	0.379205	5.8909e-05	Down-methylated	intergenic
chr10	75591501	75592000	75591501-75592000	2.43486	0.653221	3.72747	3.24613e-06	Up-methylated	intergenic
chr10	75689501	75690000	75689501-75690000	2.22084	0.800432	2.77456	0.000185495	Up-methylated	intergenic
chr10	76073501	76074000	76073501-76074000	2.61329	0.989218	2.64177	0.000239384	Up-methylated	intergenic
chr10	76113001	76113500	76113001-76113500	0.894858	2.52598	0.354261	0.000119296	Down-methylated	intergenic
chr10	7613501	7614000	7613501-7614000	0.50678	1.68021	0.301617	0.000166622	Down-methylated	intergenic
chr10	7615001	7615500	7615001-7615500	1.25086	3.43924	0.363701	1.22005e-05	Down-methylated	intergenic
chr10	76252001	76252500	76252001-76252500	0.485018	1.77876	0.272672	4.11612e-05	Down-methylated	intergenic
chr10	76603501	76604000	76603501-76604000	0.835089	2.6577	0.314215	7.43539e-06	Down-methylated	intergenic
chr10	77385001	77385500	77385001-77385500	0.709213	1.93301	0.366895	0.000491108	Down-methylated	intergenic
chr10	7813501	7814000	7813501-7814000	0.408442	1.42076	0.287482	0.000347426	Down-methylated	intergenic
chr10	7858501	7859000	7858501-7859000	1.45397	4.11984	0.352919	2.28907e-06	Down-methylated	intergenic
chr10	7873001	7873500	7873001-7873500	3.5385	6.39425	0.553388	0.000914436	Down-methylated	intergenic
chr10	7873501	7874000	7873501-7874000	0.669106	2.2847	0.292864	1.23845e-05	Down-methylated	intergenic
chr10	7874001	7874500	7874001-7874500	2.0452	4.11818	0.496626	0.000829804	Down-methylated	intergenic
chr10	78775001	78775500	78775001-78775500	2.38175	0.883294	2.69644	0.000225044	Up-methylated	intergenic
chr10	78814501	78815000	78814501-78815000	1.86976	0.608316	3.07367	0.000222249	Up-methylated	intergenic
chr10	78827501	78828000	78827501-78828000	3.54327	6.95145	0.509717	0.000127276	Down-methylated	intergenic
chr10	7889001	7889500	7889001-7889500	1.50352	3.51783	0.4274	0.000177753	Down-methylated	intergenic
chr10	7889501	7890000	7889501-7890000	1.61554	3.58267	0.450933	0.000339713	Down-methylated	intergenic
chr10	79087501	79088000	79087501-79088000	2.37217	0.543897	4.36143	6.26202e-07	Up-methylated	intergenic
chr10	79098001	79098500	79098001-79098500	2.32476	0.927174	2.50736	0.00076225	Up-methylated	intergenic
chr10	7943501	7944000	7943501-7944000	0.327656	1.88995	0.173367	3.8313e-07	Down-methylated	intergenic
chr10	7980501	7981000	7980501-7981000	1.95143	0.35994	5.42153	1.04778e-06	Up-methylated	intergenic
chr10	8061501	8062000	8061501-8062000	1.75919	3.98384	0.441582	0.000124321	Down-methylated	intergenic
chr10	8120501	8121000	8120501-8121000	0.806717	2.23935	0.360246	0.000177933	Down-methylated	intergenic
chr10	8290501	8291000	8290501-8291000	0.468161	1.58459	0.295446	0.000237861	Down-methylated	intergenic
chr10	8675001	8675500	8675001-8675500	0.726634	1.93658	0.375215	0.000619361	Down-methylated	intergenic
chr10	8720001	8720500	8720001-8720500	2.39404	0.932165	2.56826	0.000452188	Up-methylated	intergenic
chr10	8797001	8797500	8797001-8797500	0.608695	1.84964	0.329089	0.000402343	Down-methylated	intergenic
chr10	8828001	8828500	8828001-8828500	1.76846	3.61189	0.48962	0.000831317	Down-methylated	intergenic
chr10	8911001	8911500	8911001-8911500	1.09001	2.54366	0.428518	0.000684564	Down-methylated	intergenic
chr10	8966501	8967000	8966501-8967000	1.01792	2.62454	0.387847	0.000176035	Down-methylated	intergenic
chr10	9126001	9126500	9126001-9126500	1.76406	3.99797	0.441239	0.000124321	Down-methylated	intergenic
chr10	9202001	9202500	9202001-9202500	2.15074	0.693113	3.10301	6.01641e-05	Up-methylated	intergenic
chr10	9230001	9230500	9230001-9230500	2.01031	0.755387	2.6613	0.000619361	Up-methylated	intergenic
chr10	9298001	9298500	9298001-9298500	0.661138	1.98764	0.332625	0.000153001	Down-methylated	intergenic
chr10	9392501	9393000	9392501-9393000	1.65281	3.64332	0.453653	0.000215294	Down-methylated	intergenic
chr10	9697001	9697500	9697001-9697500	1.73153	0.576444	3.00382	0.000439571	Up-methylated	intergenic
chr10	9704001	9704500	9704001-9704500	2.31167	0.900058	2.56835	0.000481458	Up-methylated	intergenic
chr10	9784501	9785000	9784501-9785000	2.00365	0.686048	2.92057	0.000208209	Up-methylated	intergenic
chr10	9956501	9957000	9956501-9957000	0.735485	1.99781	0.368146	0.000464072	Down-methylated	intron	100415922	NM_001184753	SPATA17	spermatogenesis associated 17
chr10	9982001	9982500	9982001-9982500	2.49741	0.897167	2.78367	0.000124102	Up-methylated	intron	100415922	NM_001184753	SPATA17	spermatogenesis associated 17
chr10	9991001	9991500	9991001-9991500	1.7708	0.570895	3.10179	0.000317193	Up-methylated	intron	100415922	NM_001184753	SPATA17	spermatogenesis associated 17
chr11	10579001	10579500	10579001-10579500	1.74235	0.46066	3.78228	3.96174e-05	Up-methylated	intergenic
chr11	10788501	10789000	10788501-10789000	1.79487	0.656926	2.73222	0.000745501	Up-methylated	intergenic
chr11	10868001	10868500	10868001-10868500	1.96737	0.707941	2.779	0.000659297	Up-methylated	intergenic
chr11	10955001	10955500	10955001-10955500	0.959649	2.40463	0.399084	0.000549683	Down-methylated	intergenic
chr11	11018501	11019000	11018501-11019000	1.68413	0.491552	3.42616	8.18859e-05	Up-methylated	intergenic
chr11	11131501	11132000	11131501-11132000	0.549007	2.8032	0.19585	1.0855e-08	Down-methylated	intergenic
chr11	1184001	1184500	1184001-1184500	0.92983	2.21962	0.418913	0.00098706	Down-methylated	intergenic
chr11	12001501	12002000	12001501-12002000	0.97272	2.92295	0.332787	1.72448e-05	Down-methylated	intergenic
chr11	12023001	12023500	12023001-12023500	0.628396	1.9764	0.31795	0.000114562	Down-methylated	intergenic
chr11	12028001	12028500	12028001-12028500	1.00622	2.53131	0.397509	0.000184971	Down-methylated	intergenic
chr11	12035001	12035500	12035001-12035500	0.950165	2.62286	0.362263	0.000114594	Down-methylated	intergenic
chr11	12035501	12036000	12035501-12036000	0.728211	2.20543	0.33019	7.9235e-05	Down-methylated	intergenic
chr11	12036001	12036500	12036001-12036500	0.835189	2.19794	0.379987	0.000512734	Down-methylated	intergenic
chr11	12036501	12037000	12036501-12037000	1.29017	2.84075	0.454166	0.000757374	Down-methylated	intergenic
chr11	12037001	12037500	12037001-12037500	0.562852	1.72458	0.326371	0.000421108	Down-methylated	intergenic
chr11	12072501	12073000	12072501-12073000	0.857654	2.45922	0.348751	4.17152e-05	Down-methylated	intergenic
chr11	12331001	12331500	12331001-12331500	2.24478	0.729439	3.07741	0.000106784	Up-methylated	intergenic
chr11	12331501	12332000	12331501-12332000	1.81151	0.0318718	56.8373	7.77312e-12	Up-methylated	intergenic
chr11	12341501	12342000	12341501-12342000	0.442662	2.09452	0.211343	4.68069e-07	Down-methylated	intergenic
chr11	13252001	13252500	13252001-13252500	1.82037	0.484908	3.75404	5.86401e-05	Up-methylated	intergenic
chr11	13465501	13466000	13465501-13466000	0.940702	2.40323	0.391432	0.000549683	Down-methylated	intron	100157635	NM_001145868	TRPC4	transient receptor potential cation channel, subfamily C, member 4
chr11	13634501	13635000	13634501-13635000	0.369149	2.62036	0.140877	1.83011e-09	Down-methylated	intergenic
chr11	13918001	13918500	13918001-13918500	1.71617	3.50325	0.48988	0.000890577	Down-methylated	intergenic
chr11	13980501	13981000	13980501-13981000	1.74084	0.588147	2.95987	0.000791408	Up-methylated	intergenic
chr11	1416001	1416500	1416001-1416500	2.86507	1.13058	2.53417	0.000203946	Up-methylated	intergenic
chr11	14298001	14298500	14298001-14298500	1.67468	3.82154	0.438221	0.000203814	Down-methylated	intergenic
chr11	15239001	15239500	15239001-15239500	0.447012	1.36296	0.327972	0.00098217	Down-methylated	intergenic
chr11	1524001	1524500	1524001-1524500	0.436141	1.453	0.300166	0.000488213	Down-methylated	intergenic
chr11	15691501	15692000	15691501-15692000	1.85017	0.618341	2.99215	0.000402343	Up-methylated	promoter	397077	NM_214014	FOXO1	forkhead box O1
chr11	15692001	15692500	15692001-15692500	2.88934	0.320584	9.01273	4.24066e-12	Up-methylated	promoter	397077	NM_214014	FOXO1	forkhead box O1
chr11	15974501	15975000	15974501-15975000	0.574476	1.6696	0.34408	0.000791408	Down-methylated	intergenic
chr11	15986501	15987000	15986501-15987000	1.83934	0.680708	2.70211	0.000945434	Up-methylated	intergenic
chr11	16032501	16033000	16032501-16033000	0.985841	2.98831	0.3299	1.0073e-05	Down-methylated	intergenic
chr11	16209501	16210000	16209501-16210000	1.17802	2.65912	0.443011	0.000944036	Down-methylated	intergenic
chr11	16291001	16291500	16291001-16291500	0.594177	2.32091	0.25601	2.16972e-06	Down-methylated	intergenic
chr11	16340501	16341000	16340501-16341000	1.27772	2.90341	0.440076	0.000607211	Down-methylated	intergenic
chr11	16444001	16444500	16444001-16444500	2.66635	5.01959	0.531188	0.000918405	Down-methylated	intergenic
chr11	16445001	16445500	16445001-16445500	1.53114	3.4975	0.437782	0.000313019	Down-methylated	intergenic
chr11	16840001	16840500	16840001-16840500	0.198746	1.44293	0.137738	2.28589e-06	Down-methylated	intergenic
chr11	16900001	16900500	16900001-16900500	0.564218	2.01424	0.280114	4.36721e-05	Down-methylated	intergenic
chr11	16915501	16916000	16915501-16916000	1.50492	3.34496	0.449907	0.000332458	Down-methylated	intergenic
chr11	16994001	16994500	16994001-16994500	0.464484	1.46934	0.316116	0.000666402	Down-methylated	intergenic
chr11	17082001	17082500	17082001-17082500	0.71718	2.19091	0.327344	5.8716e-05	Down-methylated	intergenic
chr11	17152001	17152500	17152001-17152500	0.964723	2.3137	0.41696	0.000710074	Down-methylated	intergenic
chr11	17192501	17193000	17192501-17193000	0.395371	1.39551	0.283318	0.000347426	Down-methylated	intergenic
chr11	17193001	17193500	17193001-17193500	1.25604	2.86676	0.438139	0.000519631	Down-methylated	intergenic
chr11	17198001	17198500	17198001-17198500	1.53201	0.501066	3.05749	0.000666402	Up-methylated	intergenic
chr11	17208001	17208500	17208001-17208500	1.6047	0.363484	4.41479	3.52622e-05	Up-methylated	intergenic
chr11	17235001	17235500	17235001-17235500	1.83478	0.532494	3.44564	0.000118568	Up-methylated	intergenic
chr11	18137501	18138000	18137501-18138000	0.50244	2.18073	0.230399	2.58085e-06	Down-methylated	intron	396715	NM_001190230	KP3	karyopherin alpha 3 (importin alpha 4)
chr11	18206001	18206500	18206001-18206500	0.852671	2.49115	0.34228	5.54152e-05	Down-methylated	intron	100155063	NM_001243529	SPRYD7	SPRY domain containing 7
chr11	18294001	18294500	18294001-18294500	0.974197	2.68847	0.362361	8.46904e-05	Down-methylated	TTR	396715	NM_001190230	KP3	karyopherin alpha 3 (importin alpha 4)
chr11	18327501	18328000	18327501-18328000	1.23781	3.34179	0.370405	1.97433e-05	Down-methylated	intergenic
chr11	1835001	1835500	1835001-1835500	2.63926	5.17488	0.510015	0.000441617	Down-methylated	intergenic
chr11	18482001	18482500	18482001-18482500	1.29538	3.45925	0.374469	1.93105e-05	Down-methylated	intergenic
chr11	1854501	1855000	1854501-1855000	2.15674	4.1923	0.514453	0.000862161	Down-methylated	intergenic
chr11	18671501	18672000	18671501-18672000	2.04244	0.493443	4.13917	4.80714e-06	Up-methylated	intergenic
chr11	18714001	18714500	18714001-18714500	0.96408	2.70953	0.355811	6.51225e-05	Down-methylated	intergenic
chr11	1888001	1888500	1888001-1888500	2.01987	0.492767	4.09903	6.89202e-06	Up-methylated	intergenic
chr11	1888501	1889000	1888501-1889000	1.63249	0.557675	2.92732	0.00083873	Up-methylated	intergenic
chr11	19070001	19070500	19070001-19070500	3.59203	1.54652	2.32265	0.000254916	Up-methylated	intergenic
chr11	19240001	19240500	19240001-19240500	1.69873	0.547977	3.10001	0.000607878	Up-methylated	intergenic
chr11	19313501	19314000	19313501-19314000	2.07298	0.297971	6.95701	3.6725e-08	Up-methylated	intergenic
chr11	19314001	19314500	19314001-19314500	2.25654	0.357565	6.31085	4.4717e-08	Up-methylated	intergenic
chr11	19437001	19437500	19437001-19437500	1.16575	2.67819	0.435275	0.000750203	Down-methylated	intergenic
chr11	19533501	19534000	19533501-19534000	0	1.81524	0	2.16139e-13	Down-methylated	intergenic
chr11	19793001	19793500	19793001-19793500	0.969796	2.36602	0.409885	0.000710074	Down-methylated	intergenic
chr11	19796001	19796500	19796001-19796500	0.305864	1.68463	0.181561	2.40583e-06	Down-methylated	intergenic
chr11	19835501	19836000	19835501-19836000	0.559927	1.54545	0.362307	0.00083873	Down-methylated	intron	595120	NM_001042375	ITM2B	integral membrane protein 2B
chr11	19956501	19957000	19956501-19957000	1.60107	0.279197	5.73453	1.91949e-06	Up-methylated	intergenic
chr11	20081501	20082000	20081501-20082000	0.46599	1.83245	0.254299	2.88546e-05	Down-methylated	intergenic
chr11	2012501	2013000	2012501-2013000	0.850411	2.34693	0.36235	9.74493e-05	Down-methylated	intergenic
chr11	20263501	20264000	20263501-20264000	0.532259	1.70018	0.31306	0.000439571	Down-methylated	intergenic
chr11	20276001	20276500	20276001-20276500	0.445565	1.55037	0.287394	0.000117459	Down-methylated	intergenic
chr11	20452501	20453000	20452501-20453000	0.232965	1.3614	0.171122	5.59146e-06	Down-methylated	intergenic
chr11	20864501	20865000	20864501-20865000	1.10887	3.17375	0.349389	1.28542e-05	Down-methylated	intergenic
chr11	20874501	20875000	20874501-20875000	1.3303	2.90031	0.458676	0.000876177	Down-methylated	intergenic
chr11	20910501	20911000	20910501-20911000	0.242439	1.62276	0.149399	8.0887e-07	Down-methylated	intron	397432	NM_214217	HTR2A	5-hydroxytryptamine (serotonin) receptor 2A, G protein-coupled
chr11	20912001	20912500	20912001-20912500	0.849627	2.56357	0.331423	2.35637e-05	Down-methylated	intron	397432	NM_214217	HTR2A	5-hydroxytryptamine (serotonin) receptor 2A, G protein-coupled
chr11	20940001	20940500	20940001-20940500	0.833663	2.39465	0.348135	9.74493e-05	Down-methylated	intron	397432	NM_214217	HTR2A	5-hydroxytryptamine (serotonin) receptor 2A, G protein-coupled
chr11	20965501	20966000	20965501-20966000	0.115759	1.4693	0.0787854	3.27288e-08	Down-methylated	intergenic
chr11	21000501	21001000	21000501-21001000	1.21079	3.14531	0.38495	5.30724e-05	Down-methylated	intron	397127	NM_214060	ESD	esterase D
chr11	21035501	21036000	21035501-21036000	2.43979	5.1215	0.476382	0.000127406	Down-methylated	intergenic
chr11	21055001	21055500	21055001-21055500	2.78718	0.809106	3.44477	5.4405e-06	Up-methylated	intergenic
chr11	21061501	21062000	21061501-21062000	1.10163	3.09462	0.355982	2.76238e-05	Down-methylated	intergenic
chr11	21078001	21078500	21078001-21078500	1.92434	4.23002	0.454925	0.000179145	Down-methylated	intergenic
chr11	21110001	21110500	21110001-21110500	1.26916	3.40159	0.373108	2.44563e-05	Down-methylated	intergenic
chr11	21117501	21118000	21117501-21118000	1.11392	2.87565	0.387363	9.71275e-05	Down-methylated	intergenic
chr11	21118001	21118500	21118001-21118500	0.62904	2.65739	0.236713	2.29552e-07	Down-methylated	intergenic
chr11	21131001	21131500	21131001-21131500	1.34688	2.9949	0.449725	0.000657595	Down-methylated	intergenic
chr11	21151501	21152000	21151501-21152000	0.530109	2.40235	0.220663	4.99663e-07	Down-methylated	intergenic
chr11	21152501	21153000	21152501-21153000	1.94106	3.8952	0.498321	0.000850706	Down-methylated	intergenic
chr11	21439001	21439500	21439001-21439500	0.811068	2.07437	0.390994	0.000719701	Down-methylated	intergenic
chr11	21442501	21443000	21442501-21443000	1.18239	3.55955	0.332173	2.17019e-06	Down-methylated	intergenic
chr11	2148501	2149000	2148501-2149000	1.7985	0.542497	3.31522	0.000118568	Up-methylated	intergenic
chr11	21514501	21515000	21514501-21515000	0.516204	2.34557	0.220076	4.39008e-07	Down-methylated	intergenic
chr11	21625501	21626000	21625501-21626000	0.642884	1.96658	0.326904	0.000282863	Down-methylated	intergenic
chr11	21667501	21668000	21667501-21668000	1.05356	2.50405	0.420741	0.000735159	Down-methylated	intergenic
chr11	21691501	21692000	21691501-21692000	0.591947	1.98794	0.297769	6.06456e-05	Down-methylated	intergenic
chr11	2182001	2182500	2182001-2182500	0.726624	5.1741	0.140435	1.64254e-15	Down-methylated	intergenic
chr11	22020501	22021000	22020501-22021000	0.290483	2.0692	0.140384	1.59315e-08	Down-methylated	intergenic
chr11	22880501	22881000	22880501-22881000	1.7322	0.501066	3.45702	0.000118497	Up-methylated	intergenic
chr11	22885001	22885500	22885001-22885500	0.335684	1.57871	0.212631	2.17311e-05	Down-methylated	intergenic
chr11	22951001	22951500	22951001-22951500	0.442662	1.50786	0.29357	0.000342974	Down-methylated	intergenic
chr11	23002501	23003000	23002501-23003000	0.433911	1.82236	0.238104	1.32059e-05	Down-methylated	intergenic
chr11	23048001	23048500	23048001-23048500	1.26473	4.50337	0.280841	1.65995e-08	Down-methylated	intergenic
chr11	23229501	23230000	23229501-23230000	3.14263	1.41695	2.21788	0.000530089	Up-methylated	intergenic
chr11	2347501	2348000	2347501-2348000	1.26333	3.14559	0.40162	6.48886e-05	Down-methylated	intergenic
chr11	23802001	23802500	23802001-23802500	1.1767	2.72069	0.4325	0.00047169	Down-methylated	intergenic
chr11	23838501	23839000	23838501-23839000	3.05434	0.968465	3.1538	7.65705e-06	Up-methylated	intergenic
chr11	23847001	23847500	23847001-23847500	1.06889	2.86972	0.372471	6.09471e-05	Down-methylated	intergenic
chr11	23868001	23868500	23868001-23868500	1.15402	3.01045	0.383339	8.93059e-05	Down-methylated	intergenic
chr11	24147501	24148000	24147501-24148000	1.49787	3.49061	0.429113	0.000177753	Down-methylated	intergenic
chr11	24224001	24224500	24224001-24224500	2.35037	0.867881	2.70817	0.000225044	Up-methylated	intergenic
chr11	24227501	24228000	24227501-24228000	2.05985	0.568284	3.62469	2.19407e-05	Up-methylated	intergenic
chr11	24432001	24432500	24432001-24432500	1.1147	2.93662	0.379587	7.28434e-05	Down-methylated	intergenic
chr11	24551001	24551500	24551001-24551500	2.15308	0.770029	2.7961	0.00019312	Up-methylated	intergenic
chr11	24568501	24569000	24568501-24569000	0.232995	1.36363	0.170863	1.65341e-05	Down-methylated	intergenic
chr11	24574001	24574500	24574001-24574500	0.645084	1.89902	0.339693	0.000282863	Down-methylated	intergenic
chr11	24583001	24583500	24583001-24583500	3.91209	1.63882	2.38714	8.23248e-05	Up-methylated	intergenic
chr11	24645501	24646000	24645501-24646000	1.99859	4.28978	0.465895	0.000161672	Down-methylated	intergenic
chr11	24647001	24647500	24647001-24647500	0.642945	1.84623	0.348247	0.000701387	Down-methylated	intergenic
chr11	24663001	24663500	24663001-24663500	1.48235	3.50273	0.423199	9.86716e-05	Down-methylated	intergenic
chr11	24673501	24674000	24673501-24674000	0.645114	1.75668	0.367234	0.000945434	Down-methylated	intergenic
chr11	24780501	24781000	24780501-24781000	1.77662	0.575464	3.08729	0.000228434	Up-methylated	intergenic
chr11	24800001	24800500	24800001-24800500	1.49774	3.32248	0.450789	0.000616008	Down-methylated	intergenic
chr11	24826501	24827000	24826501-24827000	2.69671	5.24309	0.514336	0.000484655	Down-methylated	intergenic
chr11	24885501	24886000	24885501-24886000	0.196576	1.73038	0.113602	6.37474e-08	Down-methylated	intergenic
chr11	24954501	24955000	24954501-24955000	0.554774	2.06917	0.268114	1.11073e-05	Down-methylated	intergenic
chr11	25284501	25285000	25284501-25285000	1.74238	0.498992	3.49179	8.34228e-05	Up-methylated	intergenic
chr11	25444501	25445000	25444501-25445000	1.05498	3.60643	0.292528	4.18873e-07	Down-methylated	intergenic
chr11	25607501	25608000	25607501-25608000	0.871559	2.30951	0.377379	0.000281189	Down-methylated	intergenic
chr11	25651501	25652000	25651501-25652000	0.836506	2.48843	0.336158	4.17152e-05	Down-methylated	intergenic
chr11	2578001	2578500	2578001-2578500	0.913915	2.49801	0.365858	0.000156164	Down-methylated	intergenic
chr11	2582501	2583000	2582501-2583000	2.33214	4.60069	0.506911	0.000458965	Down-methylated	intergenic
chr11	25960001	25960500	25960001-25960500	0.902102	2.32069	0.388721	0.00076225	Down-methylated	intergenic
chr11	26018001	26018500	26018001-26018500	1.65205	0.517805	3.19049	0.000237861	Up-methylated	intergenic
chr11	26227001	26227500	26227001-26227500	1.72788	0.536038	3.22343	0.000166622	Up-methylated	intergenic
chr11	26242501	26243000	26242501-26243000	0	1.52238	0	1.72522e-11	Down-methylated	intergenic
chr11	2645501	2646000	2645501-2646000	0.897812	2.77401	0.323651	1.32868e-05	Down-methylated	intergenic
[truncated: 10,438 more rows]

## Sheet: TH vs TL
DMRs and DMGs of TH vs TL comparsions
[truncated: 2,829 more rows]

[truncated: 1 more sheets: YH vs YL]
