# Supplementary material for: Genome-wide DNA methylation profiles in Tibetan and Yorkshire pigs under high-altitude hypoxia
Source: J Anim Sci Biotechnol. 2019 Feb 5;10:25. doi: 10.1186/s40104-019-0316-y (PMC6397503; doi:10.1186/s40104-019-0316-y)
Supplement: Supplementary file 6 — qPCR and MeDIP-seq results. (XLSX 9 kb) [file 40104_2019_316_MOESM6_ESM.xlsx]

## Sheet: Sheet1
qPCR and MeDIP-seq results
Gene name	MeDIP-seq				qPCR
	TH/YH	TL/YL	TH/TL	YH/YL	TH/YH	TL/YL	TH/TL	YH/YL
BCKDHB	Up-methylated	Down-methylated	NS	NS	Down-regulated expression	NS	Down-regulated expression	NS
GOT2	Up-methylated	NS	NS	NS	Down-regulated expression	NS	Down-regulated expression	NS
EPHX2	Up-methylated	NS	NS	NS	Down-regulated expression	Up-regulated expression	Down-regulated expression	Up-regulated expression
UBD	Up-methylated	NS	NS	NS	Down-regulated expression	NS	NS	Up-regulated expression
RXRG	Up-methylated	NS	Up-methylated	NS	Down-regulated expression	Down-regulated expression	NS	NS
Note: NS, no significant difference.
