# Supplementary material for: Genome-wide DNA methylation profiles in Tibetan and Yorkshire pigs under high-altitude hypoxia
Source: J Anim Sci Biotechnol. 2019 Feb 5;10:25. doi: 10.1186/s40104-019-0316-y (PMC6397503; doi:10.1186/s40104-019-0316-y)
Supplement: Supplementary file 7 — GO functional analysis of DMGs in the four groups of pigs. (XLSX 24 kb) [file 40104_2019_316_MOESM7_ESM.xlsx]

## Sheet: Sheet1
GO functional analysis of DMGs in four comparison groups
Groups	GO ID	Term	Genes	Count	Fold Enrichment	Benjamini
TH vs. YH	GO:0003989	acetyl-CoA carboxylase activity	ACACA, ACACB	2	41.3783	0.895494
	GO:0006084	acetyl-CoA metabolic process	ACACA, ACACB	2	40.7455	0.916874
	GO:0071455	cellular response to hyperoxia	ATG7, FOXO1	2	20.3728	0.963732
	GO:0060087	relaxation of vascular smooth muscle	KCNMA1, GUCY1A3, PRKG1	3	17.4624	0.589965
	GO:0000422	mitophagy	ATG2B, ATG9A, ATG7, WIPI2, WIPI1	5	6.79092	0.532913
	GO:0042632	cholesterol homeostasis	NPC1, NPC2, LDLR, CYP7A1, SCARB1	5	6.36649	0.551512
	GO:0006006	glucose metabolic process	LEP, GALM, INPPL1, HK2	4	6.26854	0.790629
	GO:0006897	endocytosis	APP, NPC1, LDLR, INPPL1, ATP9A, WASF2, RAB22A, WIPF2, ATP6V1H	9	5.55621	0.119152
	GO:0032868	response to insulin	LEP, INPPL1, HADHA	3	5.55621	0.965074
	GO:0005516	calmodulin binding	ATP2B1, CTH, MYH1, KCNN3	4	5.33913	0.899093
	GO:0007179	TGFB receptor signaling pathway	FUT8, TGFBR3, SMAD2, ENG	4	4.65663	0.915132
	GO:0030324	lung development	FGFR2, EPAS1, TBX4, SMAD2	4	3.97517	0.947767
	GO:0010629	negative regulation of gene expression	PGR, LDLR, INPPL1, PPARG, FOXO1, ACACB	6	3.88053	0.727042
	GO:0016491	oxidoreductase activity	DCT, SCCPDH, KDM1A, MAOB, AKR1B1, CYBRD1, SARDH, CRYZL1	8	3.84914	0.618858
	GO:0055114	oxidation-reduction process	DCT, CYP7A1, NDUFA6, CYP2C42, MAOB, AKR1B1, FOXRED2, CYBRD1, TXNRD1, DPYD, CAT, GULO	12	3.56895	0.206783
	GO:0043123	regulation of I-kappaB kinase/NF-kappaB	TNFRSF1A, CASP10, TNFSF10, CTH, UBD, UBE2V1, CC2D1A, F2R	8	3.54309	0.578303
	GO:0006351	transcription, DNA-templated	EPAS1, STAT5B, PPARG, NR6A1, TBX4, RXRG, FOXO1, KLF17, SMAD2, ARNTL, SMYD2, FOXN3, STAT2, PGR, VDR, NCOA1, ASH2L, NCOA3, MED27, TCEA1, NR5A2, NR2F2	22	3.09104	0.0113931
	GO:0001525	angiogenesis	FGFR2, LEP, EPAS1, WASF2, TBX4, ANGPT2, ENG	7	3.03424	0.795272
	GO:0030154	cell differentiation	ERG, GRB2, ELF5, NR6A1, FOXO1, ANGPT2, PLET, FOXN3, DMBT1	9	3.03066	0.594736
	GO:0005765	lysosomal membrane	NPC1, RAB5C, TLR3, ATP6V1H, SCARB1, SCARB2, OCA2	7	2.68867	0.62519
	GO:0005743	mitochondrial inner membrane	ATP5E, SDHB, UCP3, SUCLG1, NDUFA6, MAOB, HADH, HADHA, MYOC	9	2.57524	0.578282
	GO:0043065	positive regulation of apoptotic process	NCOA1, SFRP2, ATG7, FOXO1, UBD, CAMK1D	6	2.49462	0.963826
	GO:0043066	negative regulation of apoptotic process	CD38, IGF1R, CTH, ADAMTS20, STAT5B, FOXO1, AURKA, CAT, BMPR1B, CAMK1D	10	2.07885	0.915321
	GO:0045944	RNApolymerase II promoter transcription regulation	FGFR2, EGR2, EPAS1, STAT5B, PPARG, TLR3, FOXO1, GAL, VDR, KDM1A, TNFRSF1A, NME2, APP, NCOA1, ASH2L, NCOA3, SFRP2, BMPR1B, CHUK, BMP6	20	1.86906	0.585754
	GO:0070062	extracellular exosome	NIT2, RAB5C, WASF2, SAT2, COPS4, PRDX3, SDCBP2, PRKAR2A, APP, NANS, FAM49B, ITIH1, SERPINA6, H2AFY, CAT, SLC1A1, SCAMP3, SUCLG1, ATP6V1H, PPP1CB, CD38, ARPC1B, CTH, NPC1, NPC2, NCOA3, F3, CYBRD1, TXNRD1, ZNHIT6, ITGAL, AHCY, FUT8, MAL2, GRB2, UBE2V1, NAPA, COMT, ITM2B, GALM, PSMB7, ANXA9, SCARB1, SCARB2, CC2D1A, RPS20, ANGPTL2, MYOC, AP2M1, DLST, BCAS1, TCP1, CACNA2D1, FIBP, PSAP, MAOB, ACACA, TK…	62	1.66248	0.0136462
	GO:0005739	mitochondrion	CYP24A1, ME3, NAGS, NIT2, UROS, NLRX1, PRDX3, COMT, PDSS2, TNFRSF1A, ACSL1, CAT, SARDH, AP2M1, ECI2, DLST, PSAP, ACACA, CRAT, PARK2, ACACB, PCK2, LACTB2, SCCPDH, MTRF1, PFDN4, TXNRD1	27	1.65631	0.396396
	GO:0003677	DNA binding	BLM, STAT5B, PPARG, TBX4, SMAD2, ARNTL, ATM, STAT2, KDM1A, APP, NCOA1, POGK, H2AFY, TCEA1, NR5A2, NFATC2, NR2F2, DHX58	18	1.58134	0.874525
	GO:0005524	ATP binding	FGFR2, BLM, HK2, MLH1, NLRX1, AURKA, KIT, OAS2, PRKG1, ITM2B, ATP2B1, DGKA, IGF1R, VRK1, PIK3C3, ABCD3, CDK10, DHX58, CHUK, AKT3, TCP1, MAP2K1, MYH1, ACACA, ACACB, OXSR1, ATM, ABCG2, NME2, ATP9A, BMPR1B, PIP4K2A, PCCB, SPAST, CAMK1D	35	1.45992	0.791439
	GO:0005737	cytoplasm	GFAP, CPEB2, ELF5, SAT2, STAT5B, FOXO1, SDCBP2, KCNIP1, PRKAR2A, APP, DNAJB11, ATG7, MED27, PITPNC1, IFRD1, CHUK, EGR2, CLMN, ARNTL, SOCS5, TMEM189, RNASEH2A, PNPLA4, PPP1CB, GRB10, CTH, NME2, TBCB, NCOA3, IGF2R, PFDN4, TNFAIP8, UBD, TXNRD1, SPATS2L, INPP4A, AKAP3, CAMK1D, AHCY, NAGS, CD247, UBE2V1, KITLG, COMT, CAPZB, VRK1, GALM, PSMB7, GPHN, DHX58, GSTA1, MKI67, EPAS1, SMAD2, OXSR1, SMYD2, CDC2…	72	1.43109	0.0671176
	GO:0046872	metal ion binding	ME3, ZC3HAV1, KIT, DCT, ATP2B1, USP19, FCN2, CAT, ANGPT2, KCNMA1, WDFY1, EGR2, MGAT4C, ACACA, SMYD3, KLF17, TKT, PARK2, SMYD2, ACACB, PPP1CB, SDHB, NME2, GNAQ, GPR39, DIS3L2, DPYD	27	1.4232	0.88269
TL vs. YL	GO:0005978	glycogen biosynthetic process	PHKG2, PGM1, GYS1	3	10.9483	0.886545
	GO:0060087	relaxation of vascular smooth muscle	KCNMA1, TRPV4, PRKG1	3	10.9483	0.886545
	GO:0070403	NAD+ binding	HADH, UXS1, SIRT2	3	6.89494	0.887188
	GO:0001948	glycoprotein binding	GFAP, SDC1, FOXRED2, ACE2, TGFA, BMPR1B, LRRK2, BMPR1A	8	5.77862	0.195026
	GO:0030218	erythrocyte differentiation	CASP3, THRA, EPAS1, JAK2, KIT	5	5.10921	0.856948
	GO:0005516	calmodulin binding	ATP2B1, CTH, MYH1, KCNN3, RYR1, SLC9A1	6	4.89319	0.490695
	GO:0016042	lipid catabolic process	PNLIPRP2, LIPA, PRDX6, PLA2G7, PLA2G1B, PNPLA4, PLA2G2F	7	4.58519	0.592078
	GO:0034599	cellular response to oxidative stress	SNCA, FOXO1, LRRK2, SIRT2	4	3.93016	0.951934
	GO:0006006	glucose metabolic process	LEP, FBN1, PGM1, HK2	4	3.93016	0.951934
	GO:0007596	blood coagulation	F3, F9, DTNBP1, PLG, RAB27A	5	3.75677	0.917917
	GO:0030324	lung development	FGFR2, RAB3A, LIPA, EPAS1, ZFPM2, BMPR1A	6	3.73845	0.827711
	GO:0006629	lipid metabolic process	LEP, FADS2, MGLL, ACLY, LIPC, PLTP	7	3.72547	0.813846
	GO:0055114	oxidation-reduction process	GDI2, HSD3B1, TBXAS1, NDUFA6, MAOA, MAOB, FOXRED2, CYP2D25, F8, QDPR, CYB5A, DHRS4, PRDX6, AKR1B1, CYBRD1, DPYD, GULO, ENTPD1	18	3.35642	0.0441851
	GO:0005765	lysosomal membrane	RAB5C, MYO7A, FLOT1, TMEM63A, TLR3, LNPEP, STARD3, NPC1, LAMP2, SCARB1, SCARB2, SPNS1, DPP4, OCA2	14	3.28979	0.0283477
	GO:0001525	angiogenesis	FGFR2, LEP, EPAS1, WASF2, TGFA, MFGE8, POFUT1, ANGPT2, RAMP1, ENG, ANGPTL4	11	2.98943	0.62593
	GO:0016491	oxidoreductase activity	GDI2, MAOA, MAOB, AKR1B1, SNCA, F8, CYBRD1, FDXR, FADS2, SARDH	10	2.93971	0.548146
	GO:0006915	apoptotic process	APP, SNCA, TP53, DIABLO, FOXO1, CIDEA, OGT, CASP1, CTSH, UNC-6	11	2.89698	0.617056
	GO:0005759	mitochondrial matrix	GRPEL2, MUT, OTC, TP53, FDXR, HADH, LRRK2, PCCB	8	2.54472	0.439302
	GO:0005576	extracellular region	CHIA, WAP-3, KITLG, GAST, HP, TIMP1, MAN2B2, LEFTY2, PLA2G1B, LTF, ITIH2, HTRA3, CASP1, ANGPT2, GHR, WAP, PNLIPRP2, CRISP2, FBN1, PMAP-23, MFGE8, ADIPOQ, PLG, LEP, AMBP, DKK3, NPC1, SL44-1, CXCL14, GDF11, IGFBP1, LIPC, BMP7, LHB, BMP5, DMBT1, HABP2, BMP6, PLA2G2F	39	2.49939	0.000123224
	GO:0042981	regulation of apoptotic process	MAGED1, CASP10, LEFTY2, GDF11, CIDEA, JAK2, BMP7, CASP1, BMP5, RBM25, BMP6	11	2.48679	0.850908
	GO:0043066	negative regulation of apoptotic process	CDK1, ADAMTS20, TP53, FOXO1, ASNS, AURKA, WT1, STAT3, IGF1R, CD38, CASP3, CTH, PROP1, CD40LG, LTF, BMPR1B, DNAJC3, CTSH, CAMK1D	19	2.4764	0.345285
	GO:0030154	cell differentiation	ERG, ELF5, NR6A1, FOXO1, QKI, ZFPM2, MYBL2, ANGPT2, FOXN3, ANGPTL4, DMBT1	11	2.32237	0.826362
	GO:0005764	lysosome	RAMP3, NPC1, RAB9A, NPC2, ZC3HAV1, PRDX6, CTSB, CTSH, CAPN1, RAB27A	10	2.22934	0.436356
	GO:0005925	focal adhesion	ARHGEF2, GDI2, FLOT1, PEAK1, ITGB1, VCL, CAPN1, JUP, ACTR2, PFN1, PRKAR2A, SDC1, ARPC3, PCBP2, SCARB2, RAB10, ENG, DPP4, SLC9A1	19	2.13614	0.134666
	GO:0006351	transcription, DNA-templated	PPARA, THRA, EPAS1, KLF9, NR6A1, ESR1, TP53, FOXO1, KLF17, NR3C1, FOXP3, STAT3, FOXN3, STAT2, VDR, HDAC3, MYOCD, UCHL5, IRF3, TCEA1, NR5A2, NFATC1	23	2.02607	0.579418
	GO:0003924	GTPase activity	RAB3A, RAB9A, RAB5C, RAB22A, RAB10, IRGC, MX1, LRRK2, MX2, GBP2, RAB27A	11	1.87903	0.876243
	GO:0045944	RNApolymerase II promoter transcription regulation	FGFR2, THRA, CRLF3, TLR3, FOXO1, NR3C1, IL10, WT1, VDR, APP, PROP1, MYOCD, PLA2G1B, OGT, CHUK, ARHGEF2, EPAS1, TP53, CELA1, KAT5, FOXP3, SIRT2, DDX58, HDAC3, IKBKG, ZFPM2, BMPR1B, BMP7, BMP5, BMP6, SLC9A1	31	1.81635	0.592621
	GO:0006955	immune response	MRC1, SLA-DRA, SLA-DMB, VTN, SLA-5, IL10, C8B, CCL20, CXCL14, CD40LG, TGFBR3, CTSH, BMPR1A, BMP6	14	1.80629	0.915863
	GO:0006954	inflammatory response	LIPA, AIMP1, TLR3, KIT, CELA1, IL10, CD180, CCL20, CD40LG, HRH4, JAK2, BMPR1B, BMP6	13	1.77593	0.940243
	GO:0005739	mitochondrion	ACOX1, CYP24A1, TSPO, ME3, SNCA, ADH5, UROS, NLRX1, HK1, AASS, NR3C1, MMP2, UXS1, STARD3, MUT, GHITM, ACSL1, GALC, DIABLO, CASP1, SARDH, FBXO7, ECI2, ACO2, OTC, FDXR, QDPR, TP53, RAI14, IDH3B, CYB5A, MACROD1, PARK2, SYNJ2BP, CRAT, PCK2, CAPN1, GLUL, DHRS4, ARAF, CTSB, BOLA1, OAT	43	1.61379	0.096064
	GO:0005615	extracellular space	CHIA, SNCA, GAST, VTN, KIT, ITM2B, MMP2, IL10, TIMP1, APP, CCL20, HAMP, LEFTY2, PLA2G1B, TGFA, LTF, LBP, ANGPT2, PLTP, CLCA1, AIMP1, ICA, ADAMTS20, FBN1, F8, F9, MFGE8, SERPING1, CBR3, CELA1, LEP, LAMP2, PRDX6, CD40LG, F3, GDF11, ACE2, STC1, CTSB, IGFBP1, LRRK2, BMP7, CTSH, LHB, BMP5, BMP6	47	1.60881	0.0709035
	GO:0070062	extracellular exosome	TSPO, RAB9A, RAB5C, WASF2, COPS4, ESD, MMP7, UXS1, VCL, APOA4, ACTR2, PRKAR2A, APP, GHITM, NANS, FAM49B, MAN2B2, SLC25A25, ST3GAL4, PCBP2, LTF, ENOPH1, ITIH3, DNAJC3, DPP4, RAB27A, CDK1, CAPNS1, FLOT1, PEBP4, QDPR, F9, SERPING1, CYB5A, MFGE8, AMBP, JUP, C8B, CD38, CHMP1A, SDC1, NPC1, CTH, GLUL, NPC2, PRDX6, CD82, CLIC5, F3, SCIN, RYR1, CYBRD1, CTSB, VMO1, LRRK2, RAB10, ZNHIT6, CTSH, PRPS2, ITGAL,…	95	1.55844	0.0015462
	GO:0046872	metal ion binding	ME3, RNASEL, ZFP64, ZC3HAV1, KIT, ITGB1, WT1, TIMP1, ZBTB38, ATP2B1, MUT, MAT1A, MBNL3, SAR1B, ANGPT2, KCNMA1, ARHGEF2, CLCA1, KLF9, ACO2, KLF12, MGAT4C, ATP1A3, SMYD3, TP53, KLF17, CYB5A, ACLY, PARK2, CYB5B, CELA1, FOXP3, XPNPEP2, GPR39, ARAF, DIS3L2, ACE2, ZFPM2, JAK2, DPYD, NGB	41	1.32043	0.896018
	GO:0005524	ATP binding	FGFR2, RNASEL, MYO7A, PEAK1, PFKFB1, HK2, NLRX1, MLH1, HK1, AURKA, KIT, RIOK1, ITM2B, PRKG1, ATP2B1, IGF1R, ACTR2, SYN1, MAT1A, PIK3C3, ABCD3, VPS4A, ENTPD1, DHX58, CHUK, NSF, CDK1, TCP1, CAMK1G, MYH1, PHKG2, TP53, ATP1A3, AXL, UBE2L6, ACLY, ATP1A2, GUCY2C, RAD54L, ATM, ABCG2, DDX58, GLUL, ARAF, JAK2, LRRK2, PIP4K2A, BMPR1B, PCCB, CAMK1D, BMPR1A	51	1.29975	0.87884
TH vs. TL	GO:0014706	striated muscle tissue development	IFRD1, SHH	2	53.7494	0.960621
	GO:0033092	immature T cell proliferation regulation	FOXP3, SHH	2	53.7494	0.960621
	GO:0048845	venous blood vessel morphogenesis	EFNB2, PROX1, ENG	3	48.3745	0.72185
	GO:0005539	glycosaminoglycan binding	ENG, SHH	2	20.3088	0.942345
	GO:0051287	NAD binding	ME3, PHGDH, IDH3B	3	8.70378	0.933062
	GO:0001948	glycoprotein binding	BMPR1B, LRRK2, SHH	3	6.96303	0.933981
	GO:0006874	cellular calcium ion homeostasis	VDR, SLC24A2, ATP2A1, STIM1	4	6.71868	0.901883
	GO:0072562	blood microparticle	AMBP, C8A, APOA2, ITGA2B	4	5.6733	0.78882
	GO:0016491	oxidoreductase activity	SCCPDH, GDI2, SCD, MAOA, MAOB, CRYZL1	6	5.66758	0.604776
	GO:0030336	negative regulation of cell migration	DRD2, ENG, SHH	3	5.62494	0.994926
	GO:0055114	oxidation-reduction process	GDI2, NDUFA6, SCD, MAOA, MAOB, PHGDH, DPYD	7	4.11948	0.865698
	GO:0030154	cell differentiation	ERG, ELF5, ANPEP, CSK, ANGPT2, FOXN3	6	3.99789	0.947541
	GO:0006281	DNA repair	KIF22, UCHL5, ATM	4	3.83924	0.994184
	GO:0006351	transcription, DNA-templated	PGR, VDR, HDAC3, RXRG, UCHL5, FOXP3, NR5A2, FOXN3, STAT2, NFATC1	11	3.05816	0.741173
	GO:0005524	ATP binding	KIF22, TCP1, MAP2K1, MYH1, MSH2, MLH1, ATM, ABCG2, ACVR1B, GLUL, PSMC1, ATP2A1, CSK, BMPR1B, LRRK2, SPATA5, CHUK, CAMK1D	18	1.47403	0.926642
YH vs. YL	GO:0043512	inhibin A complex	INHBA, INHA	2	180.746	0.211029
	GO:0033173	calcineurin-NFAT signaling cascade	RCAN1, NFATC2	2	74.7895	0.9572
	GO:0042541	hemoglobin biosynthetic process	INHBA, INHA	2	59.8316	0.957206
	GO:0008250	oligosaccharyltransferase complex	RPN1, RPN2	2	40.1659	0.508981
	GO:0048333	mesodermal cell differentiation	INHBA, ITGB1	2	37.3947	0.957224
	GO:0003148	outflow tract septum morphogenesis	FGFR2, ZFPM2	2	27.1962	0.968802
	GO:0055007	cardiac muscle cell differentiation	MYOCD, ITGB1	2	21.3684	0.957259
	GO:0060045	regulation of cardiac muscle cell proliferation	FGFR2, ZFPM2	2	21.3684	0.957259
	GO:0006695	cholesterol biosynthetic process	HMGCR, INSIG1	2	19.9439	0.957265
	GO:0008203	cholesterol metabolic process	LEP, APP, NPC1	3	14.9579	0.929553
	GO:0072562	blood microparticle	PFN1, HPX, CP	3	9.34896	0.483588
	GO:0005179	hormone activity	LEP, INHBA, INHA	3	8.55108	0.910503
	GO:0051726	regulation of cell cycle	LEP, INHA, ITGB1	3	7.87258	0.94782
	GO:0006897	endocytosis	APP, NPC1, ATP9A	3	6.79904	0.957329
	GO:0015629	actin cytoskeleton	PEAK1, NFATC2, VCL	3	6.30511	0.626833
	GO:0030154	cell differentiation	ERG, ZFPM2, FOXN3, DMBT1	4	4.94476	0.958401
	GO:0048471	perinuclear region of cytoplasm	INHBA, APP, NPC1, ATP9A, PSEN2, ITGB1, SEC23B	7	4.94229	0.160155
	GO:0005925	focal adhesion	PFN1, ARPC3, PEAK1, ITGB1, PPP1CB, VCL	6	4.67448	0.245544
	GO:0005829	cytosol	NANS, KPNA7, EPHX2, TXNRD1, DPYD, PARK2, SMYD2, PPP2R2B, NFATC2, SNRPE	10	2.51736	0.253478
	GO:0005737	cytoplasm	SOCS2, CLMN, PEAK1, RCAN1, COMT, SMYD2, PPP1CB, KCNIP1, SRPK1, STAT2, LEP, PFN1, APP, ARPC3, KPNA7, PITPNC1, ZFPM2, TXNRD1, DPYD, SPATS2L, IFRD1	21	1.76955	0.209847
	GO:0070062	extracellular exosome	EPHX2, COMT, PPP1CB, ITGB1, VCL, PFN1, CD38, NPC1, APP, NANS, ARPC3, HPX, TXNRD1, CP	14	1.59148	0.62648
