# Supplementary material for: Genome-wide DNA methylation profiles in Tibetan and Yorkshire pigs under high-altitude hypoxia
Source: J Anim Sci Biotechnol. 2019 Feb 5;10:25. doi: 10.1186/s40104-019-0316-y (PMC6397503; doi:10.1186/s40104-019-0316-y)
Supplement: Supplementary file 8 — KEGG pathway analysis of DMGs in the four groups of pigs. (XLSX 13 kb) [file 40104_2019_316_MOESM8_ESM.xlsx]

## Sheet: Sheet1
KEGG pathway analysis of DMGs in four comparison groups
Groups	Term	Pathway	Genes	Count	P-value
TH vs. YH	ssc00020	Adipocytokine signaling pathway	LEP, TNFRSF1A, ACSL1, NPY, RXRG, ACACB, PCK2, CPT1A, CHUK, AKT3	10	0.000158736
	ssc03320	Insulin signaling pathway	MAP2K1, INPPL1, GRB2, HK2, ACACA, FOXO1, ACACB, PCK2, PPP1CB, PRKAR2A, PTPN1, AKT3, EIF4E2	13	0.000314466
	ssc04210	Carbon metabolism	DLST, SDHB, ME3, SUCLG1, HK2, TKT, RPIA, CAT, PCCB, HADHA	10	0.00245593
	ssc05215	FoxO signaling pathway	IGF1R, TNFSF10, MAP2K1, GRB2, FOXO1, SMAD2, CAT, PCK2, ATM, CHUK, AKT3	11	0.00432617
	ssc04922	AMPK signaling pathway	LEP, IGF1R, PPP2R5A, PPARG, ACACA, FOXO1, PPP2R2B, PCK2, CPT1A, AKT3	10	0.00576024
	ssc04066	Endocytosis	FGFR2, LDLR, RAB5C, SMAD2, KIT, CAPZB, ARPC1B, IGF1R, IGF2R, RAB22A, WIPF2, DNAJC6, AP2M1, F2R	15	0.0120428
	ssc04931	Apoptosis	TNFRSF1A, CASP10, TNFSF10, FADD, ATM, CHUK, AKT3	7	0.0130251
	ssc04920	Glucagon signaling pathway	GNAQ, ACACA, FOXO1, PPP3CA, ACACB, PCK2, CPT1A, AKT3	8	0.0177583
	ssc01200	HIF-1 signaling pathway	IGF1R, MAP2K1, ICA, HK2, IL6R, ANGPT2, EIF4E2, AKT3	8	0.0240182
	ssc04152	Pathways in cancer	FGFR2, EPAS1, MAP2K1, GRB2, STAT5B, PPARG, RXRG, MLH1, FOXO1, KITLG, SMAD2, FADD, KIT, IGF1R, WNT4, GNAQ, AKT3, CHUK, F2R	19	0.0254548
	ssc04068	Prostate cancer	FGFR2, IGF1R, MAP2K1, GRB2, FOXO1, CHUK, AKT3	7	0.0328777
	ssc04910	Insulin resistance	TNFRSF1A, FOXO1, ACACB, PTPN1, PCK2, PPP1CB, CPT1A, AKT3	8	0.039146
	ssc04144	PPAR signaling pathway	ACSL1, CYP7A1, PPARG, RXRG, PCK2, CPT1A	6	0.0405716
	ssc04151	Citrate cycle (TCA cycle)	DLST, SDHB, SUCLG1, PCK2	4	0.0518087
	ssc05200	PI3K-Akt signaling pathway	FGFR2, MAP2K1, PPP2R5A, GRB2, KITLG, IL6R, KIT, PCK2, IGF1R, PPP2R2B, ANGPT2, AKT3, CHUK, EIF4E2, F2R	15	0.0780053
TL vs. YL	ssc01130	Biosynthesis of antibiotics	ACO2, OTC, BCKDHB, HK2, ADH5, AASS, HK1, IDH3B, ACLY, PCK2, ACSS2, PSPH, HADHA, FNTB, CTH, HMGCS2, PGM1, PLA2G7, RPIA, HADH, PCCB, OAT, PRPS2	23	6.07964e-05
	ssc01100	Metabolic pathways	CYP24A1, ACOX1, PNMT, ACSS2, PSPH, ALG9, UXS1, CDS2, ST3GAL3, NANS, ST3GAL4, MAT1A, PIK3C3, PHOSPHO2, RPN1, PLA2G1B, MGLL, ENOPH1, HADH, AGPAT4, SARDH, DHCR24, DDC, ACO2, OTC, QDPR, PIGU, CBR3, CDS1, CD38, CTH, GLUL, DHRS4, PRDX6, PGM1, PLA2G7, GULO, PCCB, OAT, PRPS2, PLA2G2F, ADSS, ME3, HSD3B1, FUT8, ADH5, UROS, HK2, PPT2, AASS, HK1, ASNS, EXTL2, HADHA, MUT, GAD2, ACSL1, GALC, CDA, RPIA, ACSL3, …	78	0.000536911
	ssc01200	Carbon metabolism	ME3, ACO2, HK2, ESD, ADH5, IDH3B, HK1, ACSS2, PSPH, HADHA, MUT, RPIA, PCCB, PRPS2	14	0.000835841
	ssc03320	PPAR signaling pathway	ACOX1, PPARA, ACSL1, FADS2, AQP7, SCD5, PCK2, ADIPOQ, ACSL3, PLTP, ANGPTL4	11	0.000896367
	ssc01212	Fatty acid metabolism	ACOX1, ACSL1, FADS2, PPT2, SCD5, HADH, ACSL3, HADHA	8	0.0041433
	ssc04920	Adipocytokine signaling pathway	LEP, PPARA, ACSL1, IKBKG, JAK2, PCK2, ADIPOQ, ACSL3, CHUK, STAT3	10	0.00501802
	ssc01230	Biosynthesis of amino acids	GLUL, CTH, ACO2, MAT1A, OTC, IDH3B, RPIA, PSPH, PRPS2	9	0.00790854
	ssc04146	Peroxisome	ACOX1, ECI2, ACSL1, DHRS4, ABCD3, GNPAT, CRAT, PEX3, ACSL3	9	0.0344282
	ssc04142	Lysosome	LAMP2, NPC1, LIPA, NPC2, IGF2R, GALC, SUMF1, PPT2, SCARB2, CTSB, CTSH	11	0.0429121
	ssc00350	Tyrosine metabolism	DDC, PNMT, MAOA, MAOB, ADH5	5	0.0633405
	ssc00280	Valine, leucine and isoleucine degradation	MUT, HMGCS2, BCKDHB, HADH, PCCB, HADHA	6	0.0685286
	ssc04974	Protein digestion and absorption	KCNN4, SLC15A1, ACE2, ATP1A3, SLC3A1, ATP1A2, DPP4, XPNPEP2	8	0.0747455
	ssc00260	Glycine, serine and threonine metabolism	CTH, MAOA, MAOB, PSPH, SARDH	5	0.0755287
	ssc04964	Proximal tubule bicarbonate reclamation	ATP1A3, ATP1A2, PCK2, SLC4A4	4	0.0781638
	ssc00520	Amino sugar and nucleotide sugar metabolism	NANS, CHIA, PGM1, HK2, HK1, UXS1	6	0.0788278
	ssc05310	Asthma	CD40LG, SLA-DRA, SLA-DMB, IL10	4	0.0869509
	ssc04152	AMPK signaling pathway	LEP, IGF1R, PFKFB1, GYS1, FOXO1, SCD5, RAB10, PPP2R2B, PCK2, ADIPOQ	10	0.089986
	ssc05215	Prostate cancer	FGFR2, IGF1R, ARAF, IKBKG, TP53, FOXO1, TGFA, CHUK	8	0.0960458
	ssc04911	Insulin secretion	KCNMA1, RAB3A, KCNN4, KCNN3, ATF6B, ATP1A3, ATP1A2, GLP1R	8	0.0960458
	ssc04210	Apoptosis	CASP10, CASP3, IKBKG, TP53, ATM, CHUK, CAPN1	7	0.0972499
TH vs. TL	ssc03320	PPAR signaling pathway	APOA2, SCD, RXRG, SCD5, ADIPOQ, ACSL3	6	0.00313158
	ssc04920	Adipocytokine signaling pathway	LEP, RXRG, ADIPOQ, ACSL3, CHUK	5	0.0212622
	ssc01212	Fatty acid metabolism	SCD, SCD5, HADH, ACSL3	4	0.0291992
	ssc01100	Metabolic pathways	ME3, CDIPT, GNPDA1, UROS, ALG5, ANPEP, FDFT1, ST3GAL3, PLA2G1B, GALC, HADH, B4GALT7, ACSL3, NDUFA6, MAOA, MAOB, IDH3B, ATP6V1H, CBR3, ATP6V1C1, CD38, GLUL, PHGDH, DPYD, UROD, LIPC	26	0.0378067
	ssc04972	Pancreatic secretion	KCNMA1, CD38, ATP2A1, PLA2G1B, SCTR	5	0.0392816
	ssc04080	Neuroactive ligand-receptor interaction	LEP, HCRTR2, EDNRB, DRD2, HTR4, GLP2R, PRL, GLP1R, SCTR	9	0.0457036
	ssc05034	Alcoholism	HDAC3, MAP2K1, DRD2, MAOA, MAOB, GNB3	6	0.057944
	ssc04320	Dorso-ventral axis formation	MAP2K1, CPEB2, PIWIL2	3	0.0608914
	ssc04917	Prolactin signaling pathway	MAP2K1, ELF5, SOCS5, PRL	4	0.0754357
	ssc04726	Serotonergic synapse	MAP2K1, MAOA, MAOB, HTR4, GNB3	5	0.0797363
	ssc05020	Prion diseases	C8A, MAP2K1, C6	3	0.0865212
	ssc04662	B cell receptor signaling pathway	MAP2K1, PPP3CA, CHUK, NFATC1	4	0.0894229
	ssc00260	Glycine, serine and threonine metabolism	MAOA, MAOB, PHGDH	3	0.095674
	ssc04728	Dopaminergic synapse	DRD2, MAOA, MAOB, PPP3CA, GNB3	5	0.0996247
YH vs. YL	ssc04810	Regulation of actin cytoskeleton	FGFR2, PFN1, ARPC3, ITGB1, PPP1CB, VCL	6	0.0135784
